# Supplementary material for: Fungicides and strawberry pollination–Effects on floral scent, pollen attributes and bumblebee behavior
Source: PLoS One. 2023 Jul 27;18(7):e0289283. doi: 10.1371/journal.pone.0289283 (PMC10374001; doi:10.1371/journal.pone.0289283)
Supplement: S1 Dataset — (XLSX) [file pone.0289283.s009.xlsx]

## Sheet: README
This readme file was generated on 2023-02-26 by Ann-Cathrin Voß
DATA ASSOCIATED WITH THE PUBLICATION
Fungicides and strawberry pollination - effects on floral scent, pollen attributes and bumblebee behaviour
Ann-Cathrin Voß1*, Madeleine Hauertmann1, Michelle-Celine Laufer1, Alexander Lach2, Robert R. Junker2, Elisabeth J. Eilers1,#a
1Department of Chemical Ecology, Bielefeld University, Universitätsstr. 25, 33615 Bielefeld, Germany
2Evolutionary Ecology of Plants, Philipps-University Marburg, Karl-von-Frisch-Str. 8, 35043 Marburg, Germany
#aCTL GmbH Bielefeld, Krackser Straße 12, 33659 Bielefeld, Germany
*Correspondence: a.voss@uni-bielefeld.de (ACV)
DATA-SPECIFIC INFORMATION
Sheet / column	explanation
volatiles_greenhouse_field
GH_field	plant placement; greenhouse: GH; field: FIE
type	strawberry cultivar; Darselect: DS; Malwina: MW
treatment	fungicide treatment; no application: CTR; Cuprozin® progress: CU; SWITCH®: FR
id	individual identification number
(Z)-3-hexenol	(Z)-3-hexenol content in the floral headspace [normalized peak area]
(E)-2-nonenal	(E)-2-nonenal content in the floral headspace [normalized peak area]
heptanal	heptanal content in the floral headspace [normalized peak area]
n-decane	n-decane content in the floral headspace [normalized peak area]
(Z)-3-hexenyl acetate	(Z)-3-hexenyl acetate content in the floral headspace [normalized peak area]
butyl acetate	butyl acetate content in the floral headspace [normalized peak area]
benzyl benzoate	benzyl benzoate content in the floral headspace [normalized peak area]
2-butenoic acid, 3-methyl-, 2-phenylethyl ester	2-butenoic acid, 3-methyl-, 2-phenylethyl ester content in the floral headspace [normalized peak area]
b-pinene	b-pinene content in the floral headspace [normalized peak area]
limonene	limonene content in the floral headspace [normalized peak area]
g-terpinene	g-terpinene content in the floral headspace [normalized peak area]
a-ionone	a-ionone content in the floral headspace [normalized peak area]
myrcene	myrcene content in the floral headspace [normalized peak area]
total.voc	total sum of volatile content in the floral headspace [normalized peak area]
flower_diameter
type	strawberry cultivar; Darselect: DS; Malwina: MW
treatment	fungicide treatment; no application: CTR; Cuprozin® progress: CU; SWITCH®: FR
id	individual identification number
total_flower_mm	total floral diameter of volatile sampled flowers [mm]
receptacle_mm	receptacle diameter of volatile sampled flowers [mm]
nectar_fungi_taxon
ASV_ID	amplicon sequence variant (ASV) identification number
confidence	confidence of the conformity
domain	domain of fungi in nectar
phylum	phylum of fungi in nectar
class	class of fungi in nectar
order	order of fungi in nectar
family	family of fungi in nectar
genus	genus of fungi in nectar
species	species of fungi in nectar
nectar_yeast_diversity
GH_field	plant placement; greenhouse: GH; field: FIE
type	strawberry cultivar; Darselect: DS; Malwina: MW
treatment	fungicide treatment; no application: CTR; Cuprozin® progress: CU; SWITCH®: FR
id	individual identification number
sample_id	individual sample identification number
collection_timestamp	collection day and time of sampling
description	description of the sample material
elevation	height of land above sea level at the field site [m]
env_biome	description of the location
env_feature	description of the specific biome
env_material	description of the sampled material
env_package	description of the sample environment
geo_loc_name	geographical origin of the field side
host_scientific_name	scientific name of the host
latitude	description of the latitude of the field site [DD]
longitude	description of the longitude of the field site [DD]
qiita_study_id	qiita study identification number
sample_type	description of the sample material
taxon_id	taxon identification number of Fragaria x ananassa
title	title of the qiita study
hereinafter all ASVs	column Y to NJ all found amplicon sequence variants (ASVs)
pollen_dw_protein
GH_field	plant placement; greenhouse: GH; field: FIE
type	strawberry cultivar; Darselect: DS; Malwina: MW
treatment	fungicide treatment; no application: CTR; Cuprozin® progress: CU; SWITCH®: FR
id	individual identification number
dw_mg	pollen dry weight per flower and per plant [mg]
protein_content	pollen protein content [%]
pollen_alive_ratio
GH_field	plant placement; greenhouse: GH; field: FIE
type	strawberry cultivar; Darselect: DS; Malwina: MW
treatment	fungicide treatment; no application: CTR; Cuprozin® progress: CU; SWITCH®: FR
id	individual identification number
pollen_alive	number of viable pollen per sample
total_pollen	total number of pollen per sample
live-to-dead-ratio	ratio of viable to dead pollen per sample
bumblebee_1.visit
GH_field	plant placement; greenhouse: GH; field: FIE
type	strawberry cultivar; Darselect: DS; Malwina: MW
treatment	fungicide treatment; no application: CTR; Cuprozin® progress: CU; SWITCH®: FR
id	individual identification number
group	combination of type and treatment
trial	trial number
pot_position_1.visit	plant pot position on the orange rectangle during the trials
latency_1.visit	latency until the first visit of a flower [s]
duration_1.visit	duration of the first visit of a flower [s]
flower_open_1.visit	number of open flowers per plant
beecolony_1.visit	ID of the three colonies
bumblebee_overall.visits
GH_field	plant placement; greenhouse: GH; field: FIE
type	strawberry cultivar; Darselect: DS; Malwina: MW
treatment	fungicide treatment; no application: CTR; Cuprozin® progress: CU; SWITCH®: FR
id	individual identification number
group	combination of type and treatment
trial	trial number
pot_position_overall	plant pot position on the orange rectangle during the trials
overall.visits_freq	overall visit frequency during the trial [s]
overall.visits_duration	overall visit duration during the trial [s]
overall.visits_duration_mean	mean of the duration per visit during the trial [s]
overall.visits_duration_std_dv	standard deviation of the duration per visit during the trial [s]
flower_open_overall	number of open flowers per plant
fruit_ripe_overall	number of ripe fruits per plant
beecolony_overall	ID of the three colonies

## Sheet: volatiles_greenhouse_field
GH_field	type	treatment	id	(Z)-3-hexenol	(E)-2-nonenal	heptanal	n-decane	(Z)-3-hexenyl acetate	butyl acetate	benzyl benzoate	2-butenoic acid, 3-methyl-, 2-phenylethyl ester	b-pinene	limonene	g-terpinene	a-ionone	myrcene	total.voc
GH	MW	CTR	GH_MW_CTR_11	0	4.76512	7.58683	15.3765	1.03888	312.719	174.318	15.8141	8.6887	63.8867	44.7213	1.1449	9.60695	659.667
GH	MW	CTR	GH_MW_CTR_12	0	0	5.0425	7.68464	0	144.208	121.473	3.6081	2.75335	30.428	21.2247	1.25639	4.44964	342.128
GH	MW	CTR	GH_MW_CTR_14	0	4.59108	5.99941	11.1046	0.518472	158.554	447.123	29.2008	3.62553	41.7709	29.3809	2.94931	6.27176	741.09
GH	MW	CTR	GH_MW_CTR_15	2.48987	1.86044	0	14.5907	0	244.497	276.88	4.98414	4.64929	54.424	38.4437	4.56229	8.26895	655.65
GH	MW	CTR	GH_MW_CTR_16	2.61931	1.38899	0	11.8039	0.81381	192.936	87.1716	8.0005	3.87808	44.0441	31.6955	5.1771	6.82546	396.354
GH	MW	CTR	GH_MW_CTR_17	4.11015	2.37126	0	19.8152	1.78655	352.237	384.291	15.3008	5.89916	78.8195	56.4022	4.47572	11.937	937.446
GH	MW	CTR	GH_MW_CTR_18	0	0	2.5512	4.19134	0	65.2241	395.563	15.1069	1.36173	13.852	10.039	2.65544	2.10109	512.646
GH	MW	CU	GH_MW_CU_11	2.07045	0	5.1796	8.91406	0.627526	176.823	136.309	13.7902	3.2147	36.1397	25.7351	4.76884	5.47038	419.042
GH	MW	CU	GH_MW_CU_12	2.35842	1.385	7.70841	13.858	0.869492	208.767	214.523	7.29809	4.3854	52.0497	38.16	0.318572	7.72334	559.404
GH	MW	CU	GH_MW_CU_13	2.13307	0	0	13.6838	0	220.824	152.864	7.87577	4.33135	53.0299	37.6909	4.69383	7.81053	504.937
GH	MW	CU	GH_MW_CU_14	2.75532	0	5.74973	9.97252	0.803504	180.327	38.6622	2.73545	3.54923	38.9042	27.5115	0.316324	5.70463	316.992
GH	MW	CU	GH_MW_CU_16	9.7258	5.66928	6.83495	14.3776	0.931295	245.387	228.575	17.4774	7.66216	57.7484	40.4325	1.15409	8.76581	644.741
GH	MW	CU	GH_MW_CU_18	0	5.10253	5.73461	11.6256	0.910465	209.449	78.5643	14.4432	0	46.5328	32.6045	0.6091	6.90519	412.481
GH	MW	CU	GH_MW_CU_20	0	3.85353	0	9.61066	0	184.273	141.253	16.2485	0	39.4859	27.3052	1.6359	5.95084	429.616
GH	MW	FR	GH_MW_FR_12	6.0242	6.39733	0	15.8857	1.13644	331.751	497.757	36.5532	8.90481	66.0061	46.4057	1.63149	9.99422	1028.45
GH	MW	FR	GH_MW_FR_13	1.9955	1.49627	7.58305	12.9083	0	194.702	267.352	18.4085	4.15315	47.8553	34.2744	0	7.13782	597.867
GH	MW	FR	GH_MW_FR_14	3.43284	0	7.10028	14.2131	0	264.899	500.343	18.8466	4.72605	58.2387	41.1743	1.87861	9.08966	923.942
GH	MW	FR	GH_MW_FR_16	0	4.73855	5.39877	8.22073	0	150.87	413.009	33.7347	0	31.8703	22.9165	0.474064	4.85166	676.084
GH	MW	FR	GH_MW_FR_17	1.74179	3.82065	4.47335	8.30402	0.524843	134.302	392.52	13.7321	3.97352	30.9274	22.0646	1.84807	4.64348	622.876
GH	MW	FR	GH_MW_FR_18	2.7179	1.54355	7.77277	12.2656	0.969895	261.309	216.913	10.4832	4.11436	50.0941	35.6415	4.49418	7.72862	616.048
GH	MW	FR	GH_MW_FR_19	7.57084	7.24418	4.93204	0	0.558196	165.96	354.51	28.8881	0	34.8556	24.2643	0.39496	5.32769	634.506
GH	MW	FR	GH_MW_FR_20	0.401986	0	0	0	0	0	221.165	19.6338	0	0	0	4.69108	0	245.891
FIE	MW	CTR	FIE_MW_CTR_1	0	0	0	0	0	6.71659	84.4669	0	0	6.60782	4.94098	0	0	102.732
FIE	MW	CTR	FIE_MW_CTR_12	0	0	2.67659	1.98429	0	7.40839	20.0586	0	0	3.31108	0	0	0	35.4389
FIE	MW	CTR	FIE_MW_CTR_2	3.29343	0	7.77277	15.0856	0	278.421	12.2247	0	4.59033	60.8566	41.8978	0	8.8065	432.949
FIE	MW	CTR	FIE_MW_CTR_4	1.96534	0	0	14.1512	0.460104	124.336	28.7867	0	4.32351	43.9181	31.6925	0	5.85488	255.488
FIE	MW	CTR	FIE_MW_CTR_5	2.24718	0.542519	6.30168	13.4876	0.721433	218.074	5.06864	0	4.70497	49.3016	36.193	0	7.59383	344.236
FIE	MW	CTR	FIE_MW_CTR_6	2.76931	0	7.46254	13.5332	0	200.998	9.35599	0	4.69286	46.4992	34.5797	0	7.00793	326.899
FIE	MW	CTR	FIE_MW_CTR_7	0	0	4.74151	4.79879	0	60.0855	30.4036	0	1.75185	13.8418	10.1168	0	0	125.74
FIE	MW	CTR	FIE_MW_CTR_8	0	0	4.98648	12.7279	0	112.575	2.29852	0	4.11002	39.0998	27.8345	0	5.00047	208.632
FIE	MW	CTR	FIE_MW_CTR_9	0	0	5.58799	10.0446	0.525842	165.716	20.3012	1.42928	0	36.2848	26.5374	0	5.64158	272.069
FIE	MW	CU	FIE_MW_CU_1	1.10787	0	4.59036	5.4606	0	83.0513	11.4999	0	2.01234	17.7412	13.2464	0	2.67821	141.388
FIE	MW	CU	FIE_MW_CU_10	1.2489	0	4.54574	11.6278	0	101.449	14.1082	0	3.85965	33.851	24.5754	0	4.53265	199.798
FIE	MW	CU	FIE_MW_CU_11	1.21458	0	4.54489	10.9901	0	93.3295	6.03666	0	3.72115	31.6718	22.5573	0	4.11624	178.182
FIE	MW	CU	FIE_MW_CU_2	0	0	4.32397	3.12342	0	6.20977	0	0	0	3.78542	0	0	0	17.4426
FIE	MW	CU	FIE_MW_CU_3	0	0	6.0827	3.15046	0	5.49908	37.0339	0	0	5.58202	4.22585	0	0	61.5741
FIE	MW	CU	FIE_MW_CU_5	0	0	4.33397	7.7759	0	136.879	9.55629	0	3.07786	30.1387	20.159	0	4.21907	216.14
FIE	MW	CU	FIE_MW_CU_7	0	0	3.14809	2.02848	0	6.79204	5.98832	0	0	4.06942	3.07545	0	0	25.1018
FIE	MW	CU	FIE_MW_CU_8	2.80769	0.720402	8.02708	15.3859	0.858156	260.648	14.9623	0	4.97973	57.9264	42.1535	0	8.69823	417.167
FIE	MW	CU	FIE_MW_CU_9	0	0	8.19191	13.2011	0	231.348	15.8112	0	4.51866	47.907	34.163	0	7.03485	362.175
FIE	MW	FR	FIE_MW_FR_10	0	0.44983	4.92986	8.50123	0	129.285	4.07202	0	3.21283	29.6996	21.3286	0	4.45145	205.931
FIE	MW	FR	FIE_MW_FR_11	2.48571	0.828331	7.45495	13.4452	0.797352	255.415	8.66909	0	4.56931	49.4374	35.7651	0	6.84929	385.716
FIE	MW	FR	FIE_MW_FR_12	1.54339	0.631242	0	12.7856	0.453796	115.101	3.39074	0	4.05721	40.4757	28.5876	0	5.23257	212.259
FIE	MW	FR	FIE_MW_FR_2	1.53065	0	0	13.2584	0.405297	118.087	10.4537	0	4.03785	41.0292	29.0558	0	5.0926	222.95
FIE	MW	FR	FIE_MW_FR_3	1.22382	0	3.90531	10.4325	0	85.5114	3.82967	0	3.28178	28.5149	20.9555	0	3.72356	161.378
FIE	MW	FR	FIE_MW_FR_4	5.22563	0	11.5115	22.2032	1.10784	335.339	29.1404	0	8.30218	79.0682	58.2027	0	12.1018	562.202
FIE	MW	FR	FIE_MW_FR_5	1.9545	0	5.54211	10.0542	0.507667	156.267	15.4476	0	3.88226	35.1959	25.6935	0	5.30567	259.85
FIE	MW	FR	FIE_MW_FR_6	0	0	2.23788	2.28706	0	0	0	0	0	3.50923	2.88648	0	0	10.9206
FIE	MW	FR	FIE_MW_FR_7	3.98863	0	9.85406	19.9271	1.04688	320.478	3.75728	0	5.87343	69.8567	51.6828	0	10.6234	497.089
FIE	MW	FR	FIE_MW_FR_8	1.76921	0	6.96612	8.69039	0	144.182	39.3384	0	3.21595	30.8534	22.0262	0	4.58971	261.631
FIE	MW	FR	FIE_MW_FR_9	1.56107	0	3.9876	7.24453	0.372693	120.219	0	0	0	25.9642	18.9089	0	3.92383	182.182

## Sheet: flower_diameter
type	treatment	id	total_flower_mm	receptacle_mm
MW	CTR	GH-MW-CTR-11	23.45	5.59
MW	CTR	GH-MW-CTR-12	24.31	5.23
MW	CTR	GH-MW-CTR-14	26.05	5.7
MW	CTR	GH-MW-CTR-15	24.34	4.91
MW	CTR	GH-MW-CTR-16	27.64	5.4
MW	CTR	GH-MW-CTR-17	26.89	5.15
MW	CTR	GH-MW-CTR-18	24.92	5.6
MW	CTR	GH-MW-CTR-19	25.43	5.72
MW	CU	GH-MW-CU-11	22.71	4.7
MW	CU	GH-MW-CU-12	26.28	6.26
MW	CU	GH-MW-CU-13	26.22	5.3
MW	CU	GH-MW-CU-14	27.41	5.88
MW	CU	GH-MW-CU-16	23.18	5.53
MW	CU	GH-MW-CU-20	26.72	5.09
MW	FR	GH-MW-FR-11	15.4	5.36
MW	FR	GH-MW-FR-12	27.65	6
MW	FR	GH-MW-FR-13	22.33	4.43
MW	FR	GH-MW-FR-14	26.43	5.48
MW	FR	GH-MW-FR-16	25	6.05
MW	FR	GH-MW-FR-17	24.81	5.33
MW	FR	GH-MW-FR-18	26.16	5.68
MW	FR	GH-MW-FR-19	22.57	6.09
MW	FR	GH-MW-FR-20	23.88	6.07

## Sheet: nectar_fungi_taxon
ASV_ID	confidence	domain	phylum	class	order	family	genus	species
bc54aa1b5b9f84a1017dc872bb476bb3	0.700242	k__Fungi	p__Ascomycota	c__Dothideomycetes	o__Mycosphaerellales	f__Mycosphaerellaceae	g__Ramularia	NA
517c2135a605ae2f53d1aef9a7ae9978	0.70412	k__Fungi	p__Basidiomycota	c__Ustilaginomycetes	o__Ustilaginales	f__Ustilaginaceae	g__Ustilago	s__Ustilago_drakensbergiana
dae30132463c3bbd34dc25ee0eea25ec	0.705134	k__Fungi	p__Ascomycota	c__Leotiomycetes	o__Helotiales	NA	NA	NA
04d3865526ffe72ddd080dc2e8ed7115	0.712652	k__Fungi	p__Basidiomycota	c__Agaricomycetes	o__Polyporales	f__Polyporaceae	g__Perenniporia	NA
1813397c1bf663724108c9dcc11915a2	0.714994	k__Fungi	p__Ascomycota	c__Dothideomycetes	o__Capnodiales	f__Cladosporiaceae	g__Cladosporium	s__Cladosporium_anthropophilum
e7e65273c85be15a63e6da5fe974aeb8	0.71786	k__Fungi	p__Ascomycota	c__Saccharomycetes	o__Saccharomycetales	f__Metschnikowiaceae	g__Metschnikowia	s__Metschnikowia_reukaufii
9888b4cb7e48f01bfe362ccfbe9b4eb6	0.718365	k__Fungi	p__Ascomycota	c__Eurotiomycetes	o__Onygenales	f__Ajellomycetaceae	NA	NA
d7a308179aed3b1cd39d617e95ca7ea3	0.718987	k__Fungi	p__Basidiomycota	c__Malasseziomycetes	o__Malasseziales	f__Malasseziaceae	g__Malassezia	s__Malassezia_globosa
2c740af884f423632476c68270c94c7c	0.719108	k__Fungi	p__Ascomycota	c__Leotiomycetes	o__Helotiales	NA	NA	NA
721be7dc2bc2f295688964ff797a6699	0.721281	k__Fungi	p__Ascomycota	c__Dothideomycetes	o__Capnodiales	f__Cladosporiaceae	g__Cladosporium	s__Cladosporium_halotolerans
ad629d70613d6399e15c7f180c3a242d	0.722636	k__Fungi	p__Ascomycota	c__Dothideomycetes	o__Capnodiales	f__Cladosporiaceae	g__Cladosporium	s__Cladosporium_herbarum
4a8264fb2f063e27466314af01b3dc5a	0.734879	k__Fungi	p__Ascomycota	c__Sordariomycetes	o__Hypocreales	f__Cordycipitaceae	g__Engyodontium	s__Engyodontium_album
4887cfaf54f10cda20c118947ccb4850	0.736465	k__Fungi	p__Ascomycota	c__Sordariomycetes	o__Hypocreales	f__Nectriaceae	g__Gibberella	s__Gibberella_baccata
ba6f5134af4de1334ad5ffcbbff0dec1	0.737878	k__Fungi	p__Ascomycota	c__Sordariomycetes	o__Hypocreales	f__Bionectriaceae	g__Synnemellisia	s__Synnemellisia_acaciae
145659217a0a62b69e4890597a962c52	0.746108	k__Fungi	p__Ascomycota	c__Dothideomycetes	o__Capnodiales	f__Cladosporiaceae	g__Cladosporium	s__Cladosporium_herbarum
fad5fbffa544102b259ded43bd08f200	0.749819	k__Fungi	p__Basidiomycota	NA	NA	NA	NA	NA
8528937daed83ad9a983d510be909498	0.750576	k__Fungi	p__Basidiomycota	c__Agaricomycetes	o__Cantharellales	f__Hydnaceae	g__Burgella	s__Burgella_lutea
c8f2dabb08b9ece189c7235104501d48	0.754086	k__Fungi	p__Ascomycota	c__Sordariomycetes	o__Hypocreales	f__Cordycipitaceae	g__Akanthomyces	s__Akanthomyces_muscarius
81de473e7c99faa529a393437a73106f	0.755788	k__Fungi	p__Basidiomycota	c__Malasseziomycetes	o__Malasseziales	f__Malasseziaceae	g__Malassezia	s__Malassezia_globosa
dcb39c768c1320698d2488b86969aa10	0.765828	k__Fungi	p__Ascomycota	c__Eurotiomycetes	o__Eurotiales	f__Aspergillaceae	g__Penicillium	s__Penicillium_lanosum
5b3609f20095528a2365af7681e456c2	0.767452	k__Fungi	p__Ascomycota	c__Eurotiomycetes	o__Eurotiales	f__Aspergillaceae	g__Aspergillus	s__Aspergillus_versicolor
9517156bccda15ead8fe8554ef4093dd	0.767819	k__Fungi	p__Ascomycota	c__Sordariomycetes	o__Hypocreales	f__Nectriaceae	g__Fusarium	NA
56263b0d21febc32f80cd7c2a2ef581a	0.77034	k__Fungi	p__Basidiomycota	c__Agaricomycetes	o__Polyporales	f__Phanerochaetaceae	g__Phanerochaete	s__Phanerochaete_avellanea
309008ba50f2fb96909422ac677e08a1	0.773266	k__Fungi	p__Ascomycota	c__Dothideomycetes	o__Capnodiales	f__Cladosporiaceae	g__Cladosporium	s__Cladosporium_herbarum
7a381feac12391132cc1b5d2e3a81865	0.775153	k__Fungi	p__Ascomycota	c__Saccharomycetes	o__Saccharomycetales	f__Metschnikowiaceae	g__Metschnikowia	s__Metschnikowia_reukaufii
06606e7bf9905738b54931bcd91235ad	0.785589	k__Fungi	p__Ascomycota	c__Saccharomycetes	o__Saccharomycetales	f__Metschnikowiaceae	g__Metschnikowia	s__Metschnikowia_reukaufii
27515f4cfec01f4f6e75a785978107dd	0.788754	k__Fungi	p__Ascomycota	c__Sordariomycetes	o__Hypocreales	f__Nectriaceae	g__Gibberella	s__Gibberella_baccata
6af959d7c1acc37767ae4a449e032a1b	0.788798	k__Fungi	p__Ascomycota	c__Dothideomycetes	o__Pleosporales	f__Pleosporaceae	g__Alternaria	NA
fcf7498982233163a7dfe957567660aa	0.794651	k__Fungi	p__Basidiomycota	c__Agaricomycetes	o__Polyporales	f__Polyporales_fam_Incertae_sedis	g__Polyporales_gen_Incertae_sedis	s__Polyporales_sp
8dd250bad0f803cc8e00a1f7c49d6acf	0.797806	k__Fungi	p__Basidiomycota	c__Malasseziomycetes	o__Malasseziales	f__Malasseziaceae	g__Malassezia	s__Malassezia_dermatis
704ce31569c6658918bbdbad1593b3cb	0.797896	k__Fungi	p__Ascomycota	NA	NA	NA	NA	NA
d002bcdee89270d58932b5c1fd0a9fc7	0.798308	k__Fungi	p__Basidiomycota	c__Malasseziomycetes	o__Malasseziales	f__Malasseziaceae	g__Malassezia	s__Malassezia_dermatis
7bfc0251f3615c5156a08caf5dd310a8	0.805078	k__Fungi	p__Basidiomycota	c__Agaricomycetes	o__Agaricales	f__Agaricaceae	g__Agaricus	s__Agaricus_sp
bbf5b5c146e836140e854a0205ffc8aa	0.805391	k__Fungi	p__Basidiomycota	c__Tremellomycetes	o__Trichosporonales	f__Trichosporonaceae	g__Cutaneotrichosporon	s__Cutaneotrichosporon_jirovecii
7f6684dac7782b577f094c5ff75e3c3a	0.806123	k__Fungi	p__Basidiomycota	c__Malasseziomycetes	o__Malasseziales	f__Malasseziaceae	g__Malassezia	s__Malassezia_globosa
7b37d0eb16cc3dbcf67d75c41345cbb6	0.807701	k__Fungi	p__Ascomycota	c__Dothideomycetes	o__Pleosporales	f__Pleosporaceae	g__Alternaria	NA
7336c7c3242efa21759935d10e9f7ad2	0.807884	k__Fungi	p__Ascomycota	c__Eurotiomycetes	o__Eurotiales	f__Aspergillaceae	g__Penicillium	s__Penicillium_brevicompactum
1b0b92f817dec9518541259170198271	0.808435	k__Fungi	p__Ascomycota	c__Eurotiomycetes	o__Eurotiales	f__Aspergillaceae	g__Penicillium	s__Penicillium_brevicompactum
dc147fad5654df02473f3994e467d9dd	0.808504	k__Fungi	p__Basidiomycota	c__Microbotryomycetes	o__Leucosporidiales	f__Leucosporidiaceae	g__Leucosporidium	s__Leucosporidium_sp
09287903f5d946e9f49c3afa9e63ea56	0.815398	k__Fungi	p__Basidiomycota	c__Malasseziomycetes	o__Malasseziales	f__Malasseziaceae	g__Malassezia	s__Malassezia_globosa
39917b94d792326427cbf82c4f120ce2	0.821768	k__Fungi	p__Basidiomycota	c__Malasseziomycetes	o__Malasseziales	f__Malasseziaceae	g__Malassezia	s__Malassezia_dermatis
3f8ff711febb9a077bf273d161422b63	0.822414	k__Fungi	p__Basidiomycota	c__Agaricomycetes	o__Cantharellales	f__Hydnaceae	g__Sistotrema	s__Sistotrema_coroniferum
0bb45508d8ea099aae563d4df4004e8e	0.822946	k__Fungi	p__Ascomycota	c__Dothideomycetes	o__Pleosporales	f__Pleosporaceae	g__Alternaria	NA
1fbe49e5e5cf7942092aeff41ae949f3	0.823138	k__Fungi	p__Basidiomycota	c__Microbotryomycetes	o__Microbotryomycetes_ord_Incertae_sedis	f__Microbotryomycetes_fam_Incertae_sedis	g__Microbotryomycetes_gen_Incertae_sedis	s__Microbotryomycetes_sp
6146600d26c46bad41f30a0ec223de31	0.824206	k__Fungi	p__Ascomycota	c__Saccharomycetes	o__Saccharomycetales	f__Metschnikowiaceae	g__Metschnikowia	s__Metschnikowia_rancensis
349f0589617badfd623f7475b920d59c	0.824784	k__Fungi	p__Basidiomycota	c__Malasseziomycetes	o__Malasseziales	f__Malasseziaceae	g__Malassezia	s__Malassezia_dermatis
645fa7a9cf8143d809d3e68aabc337b8	0.825939	k__Fungi	p__Basidiomycota	c__Agaricomycetes	o__Agaricales	f__Psathyrellaceae	g__Coprinellus	s__Coprinellus_sp
cff2cece522d3ab0b9ef52508c84e734	0.827478	k__Fungi	p__Ascomycota	c__Sordariomycetes	o__Xylariales	f__Xylariaceae	g__Ascotricha	s__Ascotricha_guamensis
c45cd138d41d335631ab0617c1668cea	0.829264	k__Fungi	p__Ascomycota	c__Eurotiomycetes	o__Eurotiales	f__Aspergillaceae	g__Aspergillus	s__Aspergillus_versicolor
f37a294c4c01cc149c113c2a3cc46efa	0.836098	k__Fungi	p__Ascomycota	c__Eurotiomycetes	o__Eurotiales	f__Aspergillaceae	g__Aspergillus	s__Aspergillus_caesiellus
a225c4df2725caa6d2976ef110ea33a3	0.837556	k__Fungi	p__Ascomycota	c__Dothideomycetes	o__Pleosporales	f__Pleosporaceae	g__Alternaria	s__Alternaria_oregonensis
e6cc2eb86ee3afaef37073a9bccfd476	0.839153	k__Fungi	p__Ascomycota	c__Dothideomycetes	o__Pleosporales	f__Pleosporaceae	g__Alternaria	s__Alternaria_oregonensis
7dcbb0a02235687bc3664614ffb03186	0.842076	k__Fungi	p__Ascomycota	c__Sordariomycetes	o__Hypocreales	f__Nectriaceae	g__Gibberella	NA
ac17cd9aaaff51ef81b47f31f3bff4f7	0.842417	k__Fungi	p__Ascomycota	c__Sordariomycetes	o__Xylariales	f__Xylariaceae	g__Ascotricha	s__Ascotricha_guamensis
8e98fd403320a25b0b7a223e8d505f11	0.842491	k__Fungi	p__Ascomycota	c__Dothideomycetes	o__Pleosporales	f__Phaeosphaeriaceae	g__Phaeosphaeria	s__Phaeosphaeria_sp
f6b4b95b315089156ae3795e4b5878e4	0.847911	k__Fungi	p__Ascomycota	c__Saccharomycetes	o__Saccharomycetales	f__Metschnikowiaceae	g__Metschnikowia	s__Metschnikowia_gruessii
a78e6558809907d631505d3b45d622f7	0.848821	k__Fungi	p__Ascomycota	c__Sordariomycetes	NA	NA	NA	NA
20006ecbe702f3043c76661f0c32c157	0.849894	k__Fungi	p__Ascomycota	c__Sordariomycetes	o__Sordariales	f__Lasiosphaeriaceae	g__Cercophora	s__Cercophora_fici
aa4c76e6760e91dd19ab067e0a0283fc	0.852435	k__Fungi	p__Basidiomycota	c__Agaricomycetes	o__Polyporales	f__Polyporales_fam_Incertae_sedis	g__Polyporales_gen_Incertae_sedis	s__Polyporales_sp
06e44de0fdf2874cdad9b2cbc05e9c86	0.853657	k__Fungi	p__Ascomycota	c__Eurotiomycetes	o__Eurotiales	f__Aspergillaceae	g__Aspergillus	NA
caf8a2862cbf20c743f7460e10644ab2	0.855064	k__Fungi	p__Ascomycota	c__Sordariomycetes	o__Hypocreales	f__Stachybotryaceae	g__Stachybotrys	NA
41fda4a6caf796998a5e5193ac3add20	0.855493	k__Fungi	p__Ascomycota	NA	NA	NA	NA	NA
4788f2f8ed8e261146069c23b7a67a9c	0.856247	k__Fungi	p__Ascomycota	c__Dothideomycetes	o__Pleosporales	f__Pleosporaceae	g__Alternaria	NA
5b4dbe6a87d8bdf8c81577f664e1f83a	0.856253	k__Fungi	p__Ascomycota	c__Saccharomycetes	o__Saccharomycetales	f__Metschnikowiaceae	g__Metschnikowia	s__Metschnikowia_reukaufii
2978f02a8cd0b88c5d5de60d1ac9a3e5	0.859848	k__Fungi	p__Basidiomycota	c__Agaricomycetes	o__Auriculariales	f__Aporpiaceae	g__Elmerina	s__Elmerina_caryae
6b87b228075e6db3615d689e1d078029	0.866024	k__Fungi	p__Ascomycota	c__Eurotiomycetes	o__Eurotiales	f__Aspergillaceae	g__Aspergillus	s__Aspergillus_caesiellus
faa317dc06e0a7f2a5b70bcd85eb6bba	0.866301	k__Fungi	p__Basidiomycota	c__Agaricomycetes	o__Agaricales	f__Psathyrellaceae	g__Candolleomyces	s__Candolleomyces_candolleanus
b0ad422ffeb53ff4e0b96d37ed621db6	0.867256	k__Fungi	p__Ascomycota	c__Dothideomycetes	o__Capnodiales	f__Cladosporiaceae	g__Cladosporium	NA
c4814d50d18b3abfd501907c7fcc2321	0.869159	k__Fungi	p__Ascomycota	c__Sordariomycetes	o__Glomerellales	f__Plectosphaerellaceae	g__Plectosphaerella	s__Plectosphaerella_sp
45ea449f592629adb89f7a676d81dd8c	0.872714	k__Fungi	p__Ascomycota	c__Saccharomycetes	o__Saccharomycetales	f__Metschnikowiaceae	g__Metschnikowia	s__Metschnikowia_reukaufii
bbaf921f545c2297ffc495d47366af04	0.873871	k__Fungi	p__Ascomycota	c__Sordariomycetes	o__Sordariales	f__Lasiosphaeriaceae	g__Cercophora	s__Cercophora_fici
e0f1a716dd6887c5497285fcca86601e	0.877597	k__Fungi	p__Ascomycota	c__Dothideomycetes	o__Capnodiales	f__Cladosporiaceae	g__Cladosporium	NA
413849d0c7b02f286ade6f5c269c78b0	0.878433	k__Fungi	p__Ascomycota	c__Sordariomycetes	o__Hypocreales	f__Nectriaceae	g__Gibberella	NA
af4e452724807fe5d2b3b0876631b8fa	0.880698	k__Fungi	p__Ascomycota	c__Sordariomycetes	o__Glomerellales	f__Plectosphaerellaceae	g__Gibellulopsis	s__Gibellulopsis_piscis
897ce4843d007db9431a97a324e4b103	0.881149	k__Fungi	p__Ascomycota	c__Eurotiomycetes	o__Eurotiales	f__Aspergillaceae	g__Penicillium	NA
6848e1d4c953281f1ed7896098817186	0.883811	k__Fungi	p__Ascomycota	c__Saccharomycetes	o__Saccharomycetales	f__Metschnikowiaceae	g__Metschnikowia	s__Metschnikowia_reukaufii
536a4a5b85972c2d1aba7bdef17cbcfb	0.888191	k__Fungi	p__Ascomycota	c__Saccharomycetes	o__Saccharomycetales	f__Metschnikowiaceae	g__Metschnikowia	s__Metschnikowia_pulcherrima
a90963c7a4d72d03f60917e083c02605	0.889131	k__Fungi	p__Ascomycota	c__Dothideomycetes	o__Capnodiales	f__Cladosporiaceae	g__Cladosporium	NA
4ed28c3c99583f7289a2b30fb2179e5c	0.88922	k__Fungi	p__Ascomycota	c__Eurotiomycetes	o__Eurotiales	f__Aspergillaceae	g__Aspergillus	s__Aspergillus_caesiellus
0903def242840151978420467818d0af	0.889329	k__Fungi	p__Basidiomycota	c__Tremellomycetes	o__Filobasidiales	f__Filobasidiaceae	g__Filobasidium	s__Filobasidium_chernovii
cc178973589a48f1e6416c03595c7b78	0.890535	k__Fungi	p__Basidiomycota	c__Ustilaginomycetes	o__Ustilaginales	f__Ustilaginaceae	g__Dirkmeia	s__Dirkmeia_sp
17dd3ac8f86d036d2b12887ced37d22a	0.890677	k__Fungi	p__Ascomycota	c__Dothideomycetes	o__Capnodiales	f__Cladosporiaceae	g__Cladosporium	NA
e8bd4d96a7abb53529c4bbd0300c3f05	0.890836	k__Fungi	p__Basidiomycota	c__Agaricostilbomycetes	o__Agaricostilbales	f__Kondoaceae	g__Kondoa	s__Kondoa_aeria
de3c037b650f051d49eb1de5a3354044	0.892334	k__Fungi	p__Ascomycota	c__Saccharomycetes	o__Saccharomycetales	f__Metschnikowiaceae	g__Metschnikowia	NA
6bc2630a8ef7913a596a1570c1b82eba	0.893313	k__Fungi	p__Ascomycota	c__Eurotiomycetes	o__Eurotiales	f__Aspergillaceae	g__Aspergillus	s__Aspergillus_caesiellus
c15389656ce201cb5570d01885ea6ac8	0.893372	k__Fungi	p__Basidiomycota	c__Agaricostilbomycetes	o__Agaricostilbales	f__Kondoaceae	g__Kondoa	s__Kondoa_aeria
d4827471af59a0b30754e82e3d900e14	0.894306	k__Fungi	p__Ascomycota	c__Sordariomycetes	o__Hypocreales	f__Nectriaceae	NA	NA
40bc8e6ca657098d4104f01bff7c92e2	0.894567	k__Fungi	p__Ascomycota	c__Dothideomycetes	o__Capnodiales	f__Cladosporiaceae	g__Cladosporium	s__Cladosporium_herbarum
114824ccb2523a9fc534c2079f693d31	0.894974	k__Fungi	p__Ascomycota	c__Eurotiomycetes	o__Eurotiales	f__Aspergillaceae	g__Aspergillus	s__Aspergillus_versicolor
1af0d44b8b8a63c48d7fa1c2cab9018c	0.8951	k__Fungi	p__Ascomycota	c__Pezizomycetes	o__Pezizales	NA	NA	NA
eb56aec8ffef0f0f810a073ea6abe5f2	0.895264	k__Fungi	p__Basidiomycota	c__Malasseziomycetes	o__Malasseziales	f__Malasseziaceae	g__Malassezia	s__Malassezia_globosa
e3585e2d1bb522853b773065530b66d4	0.896133	k__Fungi	p__Ascomycota	c__Eurotiomycetes	o__Eurotiales	f__Aspergillaceae	g__Aspergillus	s__Aspergillus_penicillioides
24d265e55c6702c787f9a1a413e199bf	0.898635	k__Fungi	p__Ascomycota	c__Dothideomycetes	o__Pleosporales	f__Phaeosphaeriaceae	g__Parastagonospora	s__Parastagonospora_avenae
9ec83eccc8cd8dad900bfb30fdac9d79	0.901214	k__Fungi	p__Ascomycota	NA	NA	NA	NA	NA
168b98284e89746f7c02d2843283f973	0.903661	k__Fungi	p__Basidiomycota	c__Agaricostilbomycetes	o__Agaricostilbales	f__Kondoaceae	g__Kondoa	s__Kondoa_aeria
689347dcfd9301ad220f54470af19f9f	0.904747	k__Fungi	p__Basidiomycota	c__Agaricomycetes	o__Agaricales	f__Radulomycetaceae	g__Radulomyces	s__Radulomyces_sp
d23eefd5f86f7e1e105307eac62834a5	0.90551	k__Fungi	p__Ascomycota	c__Eurotiomycetes	o__Eurotiales	f__Aspergillaceae	g__Aspergillus	s__Aspergillus_versicolor
e702ebc0985d21e6113b16f6cc81123d	0.906272	k__Fungi	p__Ascomycota	c__Leotiomycetes	o__Helotiales	f__Sclerotiniaceae	g__Botrytis	s__Botrytis_caroliniana
9e5daa876e074b88262090495a49dee6	0.906623	k__Fungi	p__Ascomycota	c__Eurotiomycetes	o__Eurotiales	f__Aspergillaceae	g__Aspergillus	s__Aspergillus_caesiellus
694d92d9a2cc976faff5832000c71bd9	0.910513	k__Fungi	p__Basidiomycota	c__Agaricomycetes	o__Agaricales	f__Psathyrellaceae	g__Psathyrella	s__Psathyrella_sp
e1f86ce705f2d313d5d8b12b9046ca07	0.911365	k__Fungi	p__Ascomycota	c__Dothideomycetes	o__Pleosporales	f__Phaeosphaeriaceae	g__Phaeosphaeria	NA
f7f685b7edf166602806819422d5e886	0.918842	k__Fungi	p__Ascomycota	c__Dothideomycetes	o__Dothideales	f__Saccotheciaceae	g__Aureobasidium	s__Aureobasidium_pullulans
48103a97784d74290b7d47bb86a99728	0.92015	k__Fungi	p__Basidiomycota	c__Agaricomycetes	o__Polyporales	f__Polyporaceae	g__Trametes	s__Trametes_sp
599242ac6cb77f1e7e4a987fb2bf204a	0.920324	k__Fungi	p__Ascomycota	c__Dothideomycetes	o__Dothideales	f__Saccotheciaceae	g__Aureobasidium	s__Aureobasidium_pullulans
8398bc25c3add2703f1a786b4687e57a	0.921465	k__Fungi	p__Basidiomycota	c__Agaricomycetes	o__Polyporales	f__Steccherinaceae	g__Junghuhnia	s__Junghuhnia_nitida
c7833c1a8f6794916afdba5511faeb0b	0.922248	k__Fungi	p__Ascomycota	c__Dothideomycetes	o__Pleosporales	f__Torulaceae	g__Torula	s__Torula_hollandica
932ef048fdfd9a99211d339435cd5b51	0.923022	k__Fungi	p__Basidiomycota	c__Agaricomycetes	o__Russulales	f__Peniophoraceae	g__Peniophora	s__Peniophora_rufomarginata
6238a3d7991ce336048008dbd3144e96	0.924224	k__Fungi	p__Ascomycota	c__Eurotiomycetes	o__Eurotiales	f__Aspergillaceae	g__Aspergillus	s__Aspergillus_versicolor
0527709178a7aecd86860e072a70e4ad	0.925129	k__Fungi	p__Ascomycota	c__Eurotiomycetes	o__Eurotiales	f__Aspergillaceae	g__Aspergillus	s__Aspergillus_versicolor
025f79df30e5d00cec03a97b9997a0cf	0.925884	k__Fungi	p__Ascomycota	c__Dothideomycetes	o__Mycosphaerellales	f__Mycosphaerellaceae	g__Mycosphaerella	s__Mycosphaerella_handelii
2c47f283f0b0470a9ca67c0f20eedb65	0.925943	k__Fungi	p__Ascomycota	c__Eurotiomycetes	o__Onygenales	NA	NA	NA
eae4bde289ae8911ef1dcd76d3bd124b	0.926599	k__Fungi	p__Ascomycota	c__Eurotiomycetes	o__Eurotiales	f__Aspergillaceae	g__Aspergillus	NA
74cc9378e9f1c1901b226e1bce5bc400	0.928972	k__Fungi	p__Basidiomycota	c__Agaricomycetes	o__Polyporales	f__Steccherinaceae	g__Junghuhnia	s__Junghuhnia_nitida
430bdca8a03130968635ddf39c7e1bd7	0.931337	k__Fungi	p__Ascomycota	c__Leotiomycetes	NA	NA	NA	NA
c9df2cb26caf3ffbf73eafee3f3b0fd8	0.93335	k__Fungi	p__Ascomycota	c__Dothideomycetes	o__Pleosporales	f__Pleosporaceae	g__Pyrenophora	NA
718a1d36f6c80dced97cd4a0142ffb54	0.934964	k__Fungi	p__Ascomycota	c__Saccharomycetes	o__Saccharomycetales	f__Metschnikowiaceae	g__Metschnikowia	s__Metschnikowia_reukaufii
eb7dfa89ece8a4eba0e4349f3d6e008a	0.935951	k__Fungi	p__Ascomycota	c__Leotiomycetes	o__Helotiales	f__Hyaloscyphaceae	NA	NA
b945f227b1de576a5c00038b2ce94ffb	0.937847	k__Fungi	p__Basidiomycota	c__Exobasidiomycetes	o__Microstromatales	f__Microstromatales_fam_Incertae_sedis	g__Pseudomicrostroma	s__Pseudomicrostroma_phylloplanum
c752cd34ae4b9f4031dc6cc68663eed8	0.937876	k__Fungi	p__Ascomycota	c__Dothideomycetes	o__Mycosphaerellales	f__Mycosphaerellaceae	g__Ramularia	s__Ramularia_rufibasis
12f909bace31541c4e9ee24e494fd568	0.94442	k__Fungi	p__Ascomycota	c__Leotiomycetes	o__Erysiphales	f__Erysiphaceae	g__Sawadaea	s__Sawadaea_sp
381e59fa40355c755f43101ed66fd0e3	0.944453	k__Fungi	p__Basidiomycota	c__Agaricomycetes	o__Hymenochaetales	f__Rickenellaceae	g__Resinicium	s__Resinicium_bicolor
9afc4be6a9e0c04a8ab40aef3051a1d4	0.944475	k__Fungi	p__Ascomycota	c__Dothideomycetes	NA	NA	NA	NA
ac582aea2311bfb061093702629e2455	0.948415	k__Fungi	p__Ascomycota	c__Sordariomycetes	o__Microascales	f__Microascaceae	g__Microascus	s__Microascus_brevicaulis
ebb3582d217da92c2fe4f66342f37166	0.94912	k__Fungi	p__Ascomycota	c__Eurotiomycetes	o__Eurotiales	f__Aspergillaceae	g__Aspergillus	NA
f6ec6f27c6aab4882e8dbee38380d6f1	0.950448	k__Fungi	p__Ascomycota	c__Saccharomycetes	o__Saccharomycetales	f__Saccharomycodaceae	g__Hanseniaspora	s__Hanseniaspora_uvarum
80030dec23185f023841b6ce4a9aaea5	0.951637	k__Fungi	p__Ascomycota	c__Saccharomycetes	o__Saccharomycetales	f__Saccharomycetales_fam_Incertae_sedis	g__Candida	s__Candida_argentea
e78a2b9040a9e402c59b3bc1802fcb7e	0.952221	k__Fungi	p__Ascomycota	c__Sordariomycetes	o__Xylariales	f__Amphisphaeriaceae	g__Microdochium	s__Microdochium_sp
b3c02f340ea4b160eb1725dd8d9f6ada	0.952608	k__Fungi	p__Basidiomycota	c__Ustilaginomycetes	o__Ustilaginales	f__Ustilaginaceae	g__Dirkmeia	s__Dirkmeia_sp
5053e6f5d1793a75dd970ae051afda96	0.954019	k__Fungi	p__Ascomycota	c__Sordariomycetes	o__Hypocreales	f__Hypocreales_fam_Incertae_sedis	g__Acremonium	s__Acremonium_fusidioides
abc86aecabe830b6a003bd5dcff4f7e3	0.95572	k__Fungi	p__Basidiomycota	c__Agaricomycetes	o__Polyporales	f__Steccherinaceae	g__Steccherinum	s__Steccherinum_fimbriatum
aa866d1579f0fb8388d87247bfd124ef	0.956751	k__Fungi	p__Ascomycota	NA	NA	NA	NA	NA
1e1a8049c2a0f33d32472ffc35b5b0ad	0.957022	k__Fungi	p__Ascomycota	c__Saccharomycetes	o__Saccharomycetales	f__Saccharomycodaceae	g__Hanseniaspora	s__Hanseniaspora_uvarum
cacc302594c422a947096db5d32f1c4d	0.957269	k__Fungi	p__Ascomycota	NA	NA	NA	NA	NA
4c8f19f79933a5719a54e8cecd4894fc	0.95834	k__Fungi	p__Ascomycota	c__Saccharomycetes	o__Saccharomycetales	f__Debaryomycetaceae	g__Debaryomyces	s__Debaryomyces_hansenii
7955f76091f29fce967971b5c186e03a	0.959381	k__Fungi	p__Ascomycota	c__Sordariomycetes	o__Sordariales	f__Lasiosphaeriaceae	g__Cercophora	s__Cercophora_sp
2e47b3b43d0d15a5960ba326be8c8dd7	0.959412	k__Fungi	p__Basidiomycota	c__Tremellomycetes	o__Filobasidiales	f__Filobasidiaceae	g__Filobasidium	s__Filobasidium_chernovii
c45e92b5f82e1c5baeab5daf544a60a6	0.959491	k__Fungi	p__Ascomycota	c__Eurotiomycetes	o__Eurotiales	f__Aspergillaceae	g__Aspergillus	s__Aspergillus_versicolor
8117f51c5f39af22363daa1aa90f3cf3	0.960204	k__Fungi	p__Ascomycota	c__Leotiomycetes	o__Helotiales	f__Sclerotiniaceae	g__Sclerotinia	s__Sclerotinia_minor
b33ad956f984bede957b383d755612a3	0.963512	k__Fungi	p__Ascomycota	c__Sordariomycetes	o__Sordariales	f__Podosporaceae	g__Podospora	s__Podospora_sp
40c69417f08137505684028d2a25f6a6	0.965345	k__Fungi	p__Ascomycota	c__Dothideomycetes	o__Capnodiales	f__Cladosporiaceae	g__Cladosporium	s__Cladosporium_sphaerospermum
f022386737859e690268f769dc8f391f	0.967437	k__Fungi	p__Basidiomycota	c__Agaricomycetes	NA	NA	NA	NA
57f07927b87a0a7f4dca1c2c5d592e4d	0.969261	k__Fungi	p__Basidiomycota	c__Tremellomycetes	o__Tremellales	f__Bulleribasidiaceae	g__Vishniacozyma	s__Vishniacozyma_sp
09d86afc186e07fab15d41e4c630cf22	0.969514	k__Fungi	p__Ascomycota	c__Sordariomycetes	o__Hypocreales	NA	NA	NA
420d2fbeb2c70f090bdff1b7836c0787	0.97106	k__Fungi	p__Ascomycota	c__Leotiomycetes	o__Erysiphales	f__Erysiphaceae	g__Podosphaera	s__Podosphaera_leucotricha
57f35db0b48987c13e6ba35bd8feabbb	0.971847	k__Fungi	p__Ascomycota	c__Saccharomycetes	o__Saccharomycetales	f__Metschnikowiaceae	g__Metschnikowia	s__Metschnikowia_rancensis
71d02f17412ad6722e3820149e5bc309	0.972923	k__Fungi	p__Basidiomycota	c__Agaricomycetes	o__Polyporales	f__Ganodermataceae	g__Ganoderma	NA
abd1b2ff7c67c7e26e1e4db09bce7c06	0.973151	k__Fungi	p__Basidiomycota	c__Agaricostilbomycetes	o__Agaricostilbales	f__Kondoaceae	g__Bensingtonia	s__Bensingtonia_sp
7d5f84de022beff59f6371cfe54d3ea6	0.973837	k__Fungi	p__Basidiomycota	c__Agaricomycetes	o__Agaricales	f__Physalacriaceae	g__Strobilurus	s__Strobilurus_sp
df4080dc8e4b47c33aad8dba51724504	0.974312	k__Fungi	p__Ascomycota	c__Sordariomycetes	o__Hypocreales	f__Cordycipitaceae	g__Samsoniella	s__Samsoniella_hepiali
5dc0bbf22fcf2e2ff02f17526c02a655	0.974435	k__Fungi	p__Ascomycota	c__Taphrinomycetes	o__Taphrinales	f__Taphrinaceae	g__Taphrina	s__Taphrina_inositophila
7978d1fc673628d020f4d728033c2ec2	0.974485	k__Fungi	p__Ascomycota	c__Eurotiomycetes	o__Eurotiales	f__Aspergillaceae	g__Penicillium	s__Penicillium_oxalicum
bfc677234d71e3f93a462c410b727a15	0.974886	k__Fungi	p__Basidiomycota	c__Wallemiomycetes	o__Wallemiales	f__Wallemiaceae	g__Wallemia	s__Wallemia_sp
9046b8fd6d229329545aec125f3035f3	0.975628	k__Fungi	p__Ascomycota	c__Eurotiomycetes	o__Eurotiales	f__Aspergillaceae	g__Aspergillus	s__Aspergillus_ruber
b1be0bb68fbee70229530072e2d2f546	0.97595	k__Fungi	p__Ascomycota	c__Sordariomycetes	o__Hypocreales	NA	NA	NA
9f0c84a18d00cb80bb75224b55946cc4	0.976666	k__Fungi	p__Ascomycota	c__Dothideomycetes	o__Capnodiales	f__Cladosporiaceae	g__Cladosporium	s__Cladosporium_sphaerospermum
bab6db3d87601e5b9fd44f6e23d05553	0.976996	k__Fungi	p__Ascomycota	c__Eurotiomycetes	o__Eurotiales	f__Aspergillaceae	g__Aspergillus	s__Aspergillus_ruber
64430d30bf87e0efbdd02578cd19db4d	0.977288	k__Fungi	p__Ascomycota	c__Dothideomycetes	o__Capnodiales	f__Cladosporiaceae	g__Cladosporium	s__Cladosporium_sphaerospermum
15153eb0ad5b7256fc5f06d5cebbb804	0.977657	k__Fungi	p__Ascomycota	c__Saccharomycetes	o__Saccharomycetales	f__Metschnikowiaceae	g__Metschnikowia	s__Metschnikowia_rancensis
caf69652800390c6d8298a3bf1dd2d21	0.979086	k__Fungi	p__Ascomycota	c__Sordariomycetes	o__Hypocreales	f__Nectriaceae	g__Gibberella	s__Gibberella_pulicaris
1b4bc6d626c7928d8fc10f34fd9d62d1	0.979202	k__Fungi	p__Ascomycota	c__Dothideomycetes	o__Capnodiales	f__Cladosporiaceae	g__Cladosporium	NA
3f7963204e0e1351517b22ac357900fb	0.980135	k__Fungi	p__Basidiomycota	NA	NA	NA	NA	NA
6b38811bb58e7053fcf05cf1be882feb	0.980407	k__Fungi	p__Ascomycota	c__Dothideomycetes	o__Capnodiales	f__Cladosporiaceae	g__Cladosporium	s__Cladosporium_sphaerospermum
f7137ed5acd59fb46248fe5a64f8b71d	0.980545	k__Fungi	p__Ascomycota	c__Eurotiomycetes	o__Eurotiales	f__Aspergillaceae	g__Aspergillus	s__Aspergillus_versicolor
077c7dcf19bf09d2efa834683086a565	0.980562	k__Fungi	p__Ascomycota	c__Dothideomycetes	o__Capnodiales	f__Cladosporiaceae	g__Cladosporium	s__Cladosporium_sphaerospermum
ac335fcf8510c4a8f27b46a479f13f38	0.981067	k__Fungi	p__Ascomycota	c__Eurotiomycetes	o__Eurotiales	f__Aspergillaceae	g__Aspergillus	s__Aspergillus_ruber
647fedfc9269a236e1727aa034a6a4e2	0.981357	k__Fungi	p__Ascomycota	c__Sordariomycetes	o__Hypocreales	f__Stachybotryaceae	g__Paramyrothecium	s__Paramyrothecium_roridum
48e23e18bf678d02e05d6232a444edd0	0.98159	k__Fungi	p__Ascomycota	c__Sordariomycetes	o__Hypocreales	f__Hypocreales_fam_Incertae_sedis	g__Sarocladium	s__Sarocladium_strictum
affe146c84f03b481250a8315878585c	0.981891	k__Fungi	p__Ascomycota	c__Eurotiomycetes	o__Eurotiales	f__Aspergillaceae	g__Aspergillus	s__Aspergillus_ruber
2c49ed9269af48a6c13818fbb9908227	0.982266	k__Fungi	p__Ascomycota	c__Saccharomycetes	o__Saccharomycetales	f__Metschnikowiaceae	g__Metschnikowia	s__Metschnikowia_rancensis
8c47ddb16151d2871103bdae74ec8d67	0.983198	k__Fungi	p__Ascomycota	c__Eurotiomycetes	o__Eurotiales	f__Aspergillaceae	g__Aspergillus	s__Aspergillus_ruber
b5a8b77646c427402e8bdaded17c3295	0.984308	k__Fungi	p__Basidiomycota	c__Agaricomycetes	o__Hymenochaetales	f__Schizoporaceae	g__Xylodon	s__Xylodon_raduloides
2ea8085328f35650d8826f966676572c	0.984913	k__Fungi	p__Ascomycota	c__Eurotiomycetes	o__Eurotiales	f__Aspergillaceae	g__Penicillium	s__Penicillium_citrinum
bc418f995d791624523b3ac484691d46	0.984924	k__Fungi	p__Ascomycota	c__Eurotiomycetes	o__Eurotiales	f__Aspergillaceae	g__Aspergillus	s__Aspergillus_penicillioides
a2996f6b51076943257c3284896c6f11	0.985285	k__Fungi	p__Ascomycota	c__Dothideomycetes	o__Capnodiales	f__Cladosporiaceae	g__Cladosporium	NA
8d452b0e4f22ac93a04223c11a0458ad	0.985372	k__Fungi	p__Ascomycota	c__Eurotiomycetes	o__Eurotiales	f__Aspergillaceae	g__Aspergillus	s__Aspergillus_ruber
861c3ecf62c5ab78ba12102189513a6f	0.985412	k__Fungi	p__Ascomycota	c__Eurotiomycetes	o__Eurotiales	f__Aspergillaceae	g__Aspergillus	s__Aspergillus_versicolor
d70998a428bd7f8ed9f58911dcfee3a7	0.985783	k__Fungi	p__Basidiomycota	NA	NA	NA	NA	NA
302bc887de02c7f6f74d74a96a2fa44c	0.986751	k__Fungi	p__Ascomycota	c__Dothideomycetes	o__Capnodiales	f__Cladosporiaceae	g__Cladosporium	s__Cladosporium_sphaerospermum
18236ed65632a8e8ca0c6a7d750f9a3f	0.987852	k__Fungi	p__Ascomycota	c__Sordariomycetes	o__Hypocreales	f__Hypocreales_fam_Incertae_sedis	g__Sarocladium	NA
6a416d2447aef65cb3ceb7556862c41d	0.988327	k__Fungi	p__Basidiomycota	NA	NA	NA	NA	NA
6d440cc7df561e926a7205bb25110c2d	0.988507	k__Fungi	p__Ascomycota	c__Dothideomycetes	o__Mycosphaerellales	f__Teratosphaeriaceae	g__Devriesia	s__Devriesia_sp
62bcdd1014f9dbdba4c113699885b596	0.988983	k__Fungi	p__Ascomycota	c__Sordariomycetes	o__Hypocreales	f__Bionectriaceae	g__Clonostachys	s__Clonostachys_rosea
4955eadc2f108f077c0d539eb5e675e6	0.989005	k__Fungi	p__Ascomycota	c__Dothideomycetes	o__Capnodiales	f__Cladosporiaceae	g__Cladosporium	NA
bcea3bd30f9e6a5c927a5478d624197a	0.989007	k__Fungi	p__Ascomycota	c__Dothideomycetes	o__Pleosporales	f__Pleosporaceae	g__Bipolaris	NA
81added2d888ec4b541776d35a277ae4	0.990648	k__Fungi	p__Ascomycota	c__Eurotiomycetes	o__Eurotiales	f__Aspergillaceae	g__Aspergillus	s__Aspergillus_penicillioides
eaa54f1684d39223485074acefdb73b5	0.991263	k__Fungi	p__Ascomycota	c__Sordariomycetes	o__Hypocreales	f__Hypocreales_fam_Incertae_sedis	g__Sarocladium	s__Sarocladium_strictum
2bfc4455370cbfdea223a72c9541bd86	0.99161	k__Fungi	p__Basidiomycota	c__Agaricomycetes	o__Polyporales	f__Steccherinaceae	g__Steccherinum	NA
100ecca486b552f2feadb16fd310dda5	0.992086	k__Fungi	p__Basidiomycota	c__Wallemiomycetes	o__Wallemiales	f__Wallemiaceae	g__Wallemia	s__Wallemia_peruviensis
fdea01f02f45d964bf3019a38520eb5d	0.992215	k__Fungi	p__Ascomycota	c__Dothideomycetes	o__Mycosphaerellales	f__Teratosphaeriaceae	g__Devriesia	s__Devriesia_sp
7a36fee247ee5bcd65f1430f8f5df01d	0.992506	k__Fungi	p__Ascomycota	c__Sordariomycetes	o__Hypocreales	f__Cordycipitaceae	g__Beauveria	s__Beauveria_bassiana
1c620611d7044e097cc8afdf39f3480f	0.992883	k__Fungi	p__Ascomycota	c__Eurotiomycetes	o__Eurotiales	f__Aspergillaceae	g__Aspergillus	s__Aspergillus_caesiellus
f1ae702575b3d3b84ce89da2dcd94011	0.993157	k__Fungi	p__Basidiomycota	c__Agaricomycetes	o__Polyporales	f__Phanerochaetaceae	g__Phanerochaete	NA
627cec9665747443d34b5fda17efd106	0.993197	k__Fungi	p__Basidiomycota	c__Agaricomycetes	o__Agaricales	f__Psathyrellaceae	g__Coprinellus	NA
49404735f15219598cda122aade6f548	0.993667	k__Fungi	p__Ascomycota	c__Sordariomycetes	o__Hypocreales	f__Hypocreales_fam_Incertae_sedis	g__Sarocladium	s__Sarocladium_strictum
6a6705f42331a64173c7295fa1ef1af6	0.993681	k__Fungi	p__Ascomycota	c__Saccharomycetes	o__Saccharomycetales	f__Saccharomycetaceae	g__Saccharomyces	s__Saccharomyces_cerevisiae
a68b9609f9ef4043e47f0ad5f53b3cd3	0.99374	k__Fungi	p__Basidiomycota	c__Tremellomycetes	o__Tremellales	f__Bulleribasidiaceae	g__Vishniacozyma	s__Vishniacozyma_globispora
3934685fc12bb60370bbc47530e92b5f	0.993829	k__Fungi	p__Ascomycota	c__Eurotiomycetes	o__Eurotiales	f__Aspergillaceae	g__Penicillium	s__Penicillium_olsonii
6fdd17d60adc97c9ce3ba9ace4d711de	0.994069	k__Fungi	p__Ascomycota	c__Dothideomycetes	o__Capnodiales	f__Cladosporiaceae	g__Cladosporium	NA
27c86d952ad44619bbd5510dd4006934	0.994358	k__Fungi	p__Basidiomycota	c__Agaricomycetes	o__Polyporales	f__Fomitopsidaceae	g__Fomitopsis	s__Fomitopsis_pinicola
90a2b3c981476d76ac5f7e18a3791da8	0.994561	k__Fungi	p__Basidiomycota	c__Agaricomycetes	o__Polyporales	f__Polyporaceae	g__Trametes	NA
bea8c837dad364705b064424a1df4029	0.994699	k__Fungi	p__Basidiomycota	c__Agaricomycetes	o__Agaricales	f__Strophariaceae	g__Hypholoma	s__Hypholoma_fasciculare
f44bc370d43ccd79c723027fea5965f6	0.994718	k__Fungi	p__Ascomycota	c__Sordariomycetes	o__Sordariales	f__Chaetomiaceae	g__Subramaniula	s__Subramaniula_sp
6d445a8fe3c68c2f0b487b8baa0b0c1c	0.994909	k__Fungi	p__Basidiomycota	c__Agaricomycetes	o__Agaricales	f__Tricholomataceae	g__Paralepista	s__Paralepista_flaccida
c9b3e29103067de44ed7e445eaeec803	0.994944	k__Fungi	p__Ascomycota	c__Sordariomycetes	o__Hypocreales	f__Hypocreales_fam_Incertae_sedis	g__Sarocladium	s__Sarocladium_summerbellii
c6f4e48aa65d86449de352230d46488a	0.995381	k__Fungi	p__Ascomycota	c__Eurotiomycetes	o__Eurotiales	f__Aspergillaceae	g__Aspergillus	s__Aspergillus_penicillioides
ed1b707e4c958e67b09d47c9b38d74d2	0.99541	k__Fungi	p__Basidiomycota	c__Agaricomycetes	o__Polyporales	f__Polyporaceae	g__Polyporus	s__Polyporus_varius
eeb390aa386edcb1e88cc02c0b278c9f	0.995412	k__Fungi	p__Ascomycota	c__Taphrinomycetes	o__Taphrinales	f__Taphrinaceae	g__Taphrina	s__Taphrina_pruni
851690e5472a0a9534bd2af439449dc2	0.995469	k__Fungi	p__Ascomycota	c__Saccharomycetes	o__Saccharomycetales	f__Saccharomycetaceae	g__Saccharomyces	s__Saccharomyces_cerevisiae
5a7411dd348a9967a5dd97a78c33e0dd	0.995568	k__Fungi	p__Ascomycota	c__Saccharomycetes	o__Saccharomycetales	f__Saccharomycetaceae	g__Saccharomyces	s__Saccharomyces_cerevisiae
4d4dcc6eb9810c6aabaccf780afc3200	0.995685	k__Fungi	p__Ascomycota	c__Saccharomycetes	o__Saccharomycetales	f__Metschnikowiaceae	g__Metschnikowia	s__Metschnikowia_gruessii
650ffbf64843474d434c3caf3ff4bc53	0.995721	k__Fungi	p__Basidiomycota	c__Agaricomycetes	o__Agaricales	f__Tricholomataceae	g__Paralepista	s__Paralepista_flaccida
e6ec93e68cd796133c8c9f3d51a4d95a	0.995794	k__Fungi	p__Basidiomycota	c__Tremellomycetes	o__Tremellales	f__Bulleribasidiaceae	g__Vishniacozyma	s__Vishniacozyma_victoriae
39f8c15a01331445847da18738d6eb2d	0.995902	k__Fungi	p__Ascomycota	c__Sordariomycetes	o__Hypocreales	f__Bionectriaceae	g__Clonostachys	s__Clonostachys_rosea
0bcb45e04a133ceb3fb9799c5edf55b2	0.996111	k__Fungi	p__Ascomycota	c__Sordariomycetes	o__Sordariales	f__Sordariaceae	g__Neurospora	s__Neurospora_crassa
d6ad9b9492c8b83ddf5f220d0a8602d3	0.996114	k__Fungi	p__Ascomycota	c__Saccharomycetes	o__Saccharomycetales	f__Saccharomycetaceae	g__Saccharomyces	s__Saccharomyces_cerevisiae
c1c86f9f2e4c39b20674fe91775bf2bb	0.996217	k__Fungi	p__Ascomycota	c__Eurotiomycetes	o__Eurotiales	f__Aspergillaceae	g__Penicillium	NA
e329a18345b0687bf62a4d34a34c9120	0.996461	k__Fungi	p__Ascomycota	c__Saccharomycetes	o__Saccharomycetales	f__Saccharomycetaceae	g__Saccharomyces	s__Saccharomyces_cerevisiae
5efe0de4d31173a82227938ed626f161	0.996677	k__Fungi	p__Basidiomycota	c__Pucciniomycetes	o__Pucciniales	f__Pucciniaceae	g__Puccinia	s__Puccinia_hordei
c2d075fd9cc5911f2494fc9b275086ea	0.99692	k__Fungi	p__Ascomycota	c__Sordariomycetes	o__Glomerellales	f__Glomerellaceae	g__Colletotrichum	NA
a73d7718b55d8e9afe01b3104af42e83	0.997047	k__Fungi	p__Ascomycota	c__Dothideomycetes	o__Pleosporales	f__Phaeosphaeriaceae	g__Neosetophoma	s__Neosetophoma_guiyangensis
22b7f5a18f6f86809fd11247848d38b1	0.99732	k__Fungi	p__Ascomycota	c__Leotiomycetes	o__Erysiphales	f__Erysiphaceae	g__Podosphaera	s__Podosphaera_sp
ad6c3cd6baeb45c9df321b034a0e9b33	0.997455	k__Fungi	p__Basidiomycota	c__Agaricomycetes	o__Agaricales	f__Strophariaceae	g__Hypholoma	s__Hypholoma_fasciculare
07a60a9a8e46a0593e7e28d79fc126d5	0.997595	k__Fungi	p__Ascomycota	c__Eurotiomycetes	o__Eurotiales	f__Aspergillaceae	g__Penicillium	NA
1e099f873845dee3fecb6c747d37364a	0.997752	k__Fungi	p__Basidiomycota	c__Tremellomycetes	o__Tremellales	f__Bulleribasidiaceae	g__Dioszegia	s__Dioszegia_hungarica
23dfb110bfbdd7ffa7e9216800e8aefb	0.99787	k__Fungi	p__Basidiomycota	c__Agaricomycetes	o__Polyporales	f__Polyporaceae	g__Trametes	s__Trametes_gibbosa
7c998b42ba09ef7432115a26eb5b6a53	0.998084	k__Fungi	p__Ascomycota	c__Dothideomycetes	o__Mycosphaerellales	f__Teratosphaeriaceae	g__Devriesia	s__Devriesia_sp
ca51c9eafe6d3de0eb9f1c1148f4db66	0.998104	k__Fungi	p__Ascomycota	c__Eurotiomycetes	o__Eurotiales	f__Aspergillaceae	g__Penicillium	NA
3c6be9f0a218ce04017e44356c71296a	0.998193	k__Fungi	p__Ascomycota	c__Saccharomycetes	o__Saccharomycetales	f__Metschnikowiaceae	g__Metschnikowia	s__Metschnikowia_gruessii
3a82371ed2891b41b97bb285aaba2265	0.9982	k__Fungi	p__Basidiomycota	c__Agaricomycetes	o__Polyporales	f__Phanerochaetaceae	g__Bjerkandera	s__Bjerkandera_adusta
99b7adf57a983ef18f82298d8accbc7c	0.998208	k__Fungi	p__Basidiomycota	c__Agaricomycetes	o__Agaricales	f__Strophariaceae	g__Hypholoma	s__Hypholoma_fasciculare
2be033e1ebae0ee4a53fc0ebca672cc4	0.998334	k__Fungi	p__Basidiomycota	c__Agaricomycetes	o__Agaricales	f__Strophariaceae	g__Hypholoma	s__Hypholoma_fasciculare
5fefe858e402352062d5f8937f41deaf	0.998397	k__Fungi	p__Ascomycota	c__Eurotiomycetes	o__Eurotiales	f__Aspergillaceae	g__Penicillium	NA
c56681bf119eb870049055869c7dace2	0.998432	k__Fungi	p__Basidiomycota	c__Exobasidiomycetes	o__Entylomatales	f__Entylomataceae	g__Tilletiopsis	s__Tilletiopsis_washingtonensis
b0bde0a01fabe06446d3382c5ea1e81c	0.998548	k__Fungi	p__Basidiomycota	c__Tremellomycetes	o__Tremellales	NA	NA	NA
11a626c3ccc8a7b078f8358033bc9aa7	0.99855	k__Fungi	p__Basidiomycota	c__Agaricomycetes	o__Agaricales	f__Tricholomataceae	g__Paralepista	s__Paralepista_flaccida
0a4529e531c6728913d74bc01413f0a9	0.998702	k__Fungi	p__Ascomycota	c__Eurotiomycetes	o__Eurotiales	f__Aspergillaceae	g__Penicillium	NA
50848d8c21f2f7670c8ccaea6d6f6412	0.998705	k__Fungi	p__Ascomycota	c__Dothideomycetes	o__Pleosporales	f__Torulaceae	g__Torula	NA
b560801a9d96c20130c5e45306e33cc6	0.998724	k__Fungi	p__Basidiomycota	c__Malasseziomycetes	o__Malasseziales	f__Malasseziaceae	g__Malassezia	s__Malassezia_restricta
2a5d38cee266127f5299c023b6e47943	0.998765	k__Fungi	p__Ascomycota	c__Eurotiomycetes	o__Eurotiales	f__Aspergillaceae	g__Penicillium	NA
d7be118f44ff683aee3044b7a50ad973	0.998795	k__Fungi	p__Basidiomycota	c__Agaricomycetes	o__Polyporales	f__Polyporaceae	g__Trametes	s__Trametes_gibbosa
85694bef0e33c353ffa2e3a3474d3701	0.998799	k__Fungi	p__Ascomycota	c__Sordariomycetes	o__Microascales	f__Microascaceae	g__Microascus	s__Microascus_brevicaulis
39a7dbeee20888e45523703571dcef61	0.998842	k__Fungi	p__Ascomycota	c__Dothideomycetes	o__Capnodiales	f__Cladosporiaceae	g__Cladosporium	NA
fa153b1d3092ebd104e02829710d1aa3	0.998904	k__Fungi	p__Basidiomycota	c__Malasseziomycetes	o__Malasseziales	f__Malasseziaceae	g__Malassezia	s__Malassezia_restricta
612ad2f7cc1546f53ef4075bb3f27918	0.99891	k__Fungi	p__Basidiomycota	c__Malasseziomycetes	o__Malasseziales	f__Malasseziaceae	g__Malassezia	s__Malassezia_restricta
77007981a7dcdd31809413641bf78382	0.999077	k__Fungi	p__Ascomycota	c__Sordariomycetes	o__Sordariales	f__Lasiosphaeriaceae	g__Lasiosphaeris	NA
fce59708f9b8c51ca966d7349eec9ba4	0.99908	k__Fungi	p__Ascomycota	c__Eurotiomycetes	o__Chaetothyriales	f__Herpotrichiellaceae	g__Coniosporium	s__Coniosporium_sp
f45d90dec5c0edd746dcd3422f48704c	0.999134	k__Fungi	p__Ascomycota	c__Leotiomycetes	o__Helotiales	f__Helotiaceae	g__Articulospora	s__Articulospora_proliferata
d69a8890208bd2dfe0d793029186c997	0.999165	k__Fungi	p__Ascomycota	c__Leotiomycetes	o__Helotiales	f__Helotiales_fam_Incertae_sedis	g__Chalara	s__Chalara_pseudoaffinis
610100ed19999d3e580c435c7791efe9	0.999167	k__Fungi	p__Ascomycota	c__Sordariomycetes	o__Microascales	f__Microascaceae	g__Microascus	s__Microascus_brevicaulis
613bdf6b188fdd2ef4226ab2ef409bd8	0.999203	k__Fungi	p__Ascomycota	c__Sordariomycetes	o__Sordariales	f__Sordariaceae	g__Neurospora	s__Neurospora_crassa
caac94588fbc8077bb3a02df233d0c5a	0.99921	k__Fungi	p__Basidiomycota	c__Agaricomycetes	o__Polyporales	f__Meruliaceae	g__Phlebia	s__Phlebia_radiata
9bfa5fc40ce28f6023eea07bb2b19e58	0.999333	k__Fungi	p__Basidiomycota	c__Microbotryomycetes	o__Microbotryales	f__Microbotryaceae	g__Microbotryum	s__Microbotryum_stellariae
20d9784b5329ec38e4b4120f059ac36b	0.999405	k__Fungi	p__Ascomycota	c__Dothideomycetes	o__Pleosporales	f__Fuscostagonosporaceae	g__Fuscostagonospora	s__Fuscostagonospora_banksiae
b01ba9b429c5f411e3fadbb9ca097842	0.999412	k__Fungi	p__Ascomycota	c__Dothideomycetes	o__Capnodiales	f__Cladosporiaceae	g__Cladosporium	NA
9acec20b1b0cae18289cc5a726d4d41a	0.999429	k__Fungi	p__Basidiomycota	c__Pucciniomycetes	o__Pucciniales	f__Pucciniaceae	g__Puccinia	s__Puccinia_coronata
4b465021e70d1281fd6f39c4aa4efd98	0.999451	k__Fungi	p__Ascomycota	c__Saccharomycetes	o__Saccharomycetales	f__Metschnikowiaceae	g__Metschnikowia	s__Metschnikowia_gruessii
e149a4cccc6ecf24a0535dd3a769fbf3	0.999462	k__Fungi	p__Ascomycota	c__Dothideomycetes	o__Capnodiales	f__Cladosporiaceae	g__Cladosporium	NA
0a3c65d4aee0410eb179798684996afa	0.999536	k__Fungi	p__Basidiomycota	c__Agaricomycetes	o__Boletales	f__Suillaceae	g__Suillus	NA
45d3ec4b5c37766f2f54885b08ee53c1	0.999538	k__Fungi	p__Ascomycota	c__Dothideomycetes	o__Capnodiales	f__Cladosporiaceae	g__Cladosporium	NA
1790024bf39e75d6f6016564902fa4c3	0.999554	k__Fungi	p__Ascomycota	c__Sordariomycetes	o__Glomerellales	f__Plectosphaerellaceae	g__Plectosphaerella	s__Plectosphaerella_sp
b382c545d20ba1764426925180cc6f57	0.99958	k__Fungi	p__Ascomycota	c__Dothideomycetes	o__Capnodiales	f__Cladosporiaceae	g__Cladosporium	NA
d77391512311e0d4050fd3bdf0e37a95	0.999583	k__Fungi	p__Ascomycota	c__Dothideomycetes	o__Capnodiales	f__Cladosporiaceae	g__Cladosporium	NA
b70b2985d8e49432e002a1485fee9c07	0.999615	k__Fungi	p__Ascomycota	c__Dothideomycetes	o__Capnodiales	f__Cladosporiaceae	g__Cladosporium	NA
4140898cb225327205efe81ee00220b7	0.999645	k__Fungi	p__Ascomycota	c__Dothideomycetes	o__Pleosporales	f__Didymellaceae	NA	NA
45885d92fc5ef6e07f20c396a0235b61	0.999652	k__Fungi	p__Basidiomycota	c__Agaricomycetes	o__Agaricales	f__Schizophyllaceae	g__Schizophyllum	s__Schizophyllum_commune
0febbfcdb0671f0f8128cc0b419c72aa	0.999652	k__Fungi	p__Ascomycota	c__Dothideomycetes	o__Capnodiales	f__Cladosporiaceae	g__Cladosporium	NA
18cc6fea5feebcb65ecc39c8d6b60826	0.999653	k__Fungi	p__Ascomycota	c__Leotiomycetes	o__Erysiphales	f__Erysiphaceae	g__Erysiphe	NA
b0e951292d56881464253cff9bfb36b3	0.999675	k__Fungi	p__Ascomycota	c__Dothideomycetes	o__Pleosporales	f__Didymellaceae	NA	NA
8f00ad6a29b508708e2efbebc7977bfa	0.999688	k__Fungi	p__Basidiomycota	c__Tremellomycetes	o__Cystofilobasidiales	f__Mrakiaceae	g__Itersonilia	s__Itersonilia_pannonica
0cb42d88ca92ab47860a56db8fabc86c	0.999694	k__Fungi	p__Ascomycota	c__Dothideomycetes	o__Capnodiales	f__Cladosporiaceae	g__Cladosporium	NA
ce90c04cb8569a1f12d17d96983edb7e	0.999704	k__Fungi	p__Basidiomycota	c__Agaricomycetes	o__Polyporales	f__Meruliaceae	g__Phlebia	s__Phlebia_formosana
dbfffe30f8f842b561c67718dd435d3a	0.999725	k__Fungi	p__Basidiomycota	c__Agaricomycetes	o__Russulales	f__Peniophoraceae	g__Peniophora	s__Peniophora_rufomarginata
817c2ee8bef92891e7afed3a2d68f1d7	0.99978	k__Fungi	p__Ascomycota	c__Saccharomycetes	o__Saccharomycetales	f__Metschnikowiaceae	g__Metschnikowia	s__Metschnikowia_gruessii
a68e5ec93f05b8fd4d2a465f8cc72b1a	0.999781	k__Fungi	p__Ascomycota	c__Leotiomycetes	o__Erysiphales	f__Erysiphaceae	g__Blumeria	s__Blumeria_graminis
0c9d554103b096cd2880cf102fe198e7	0.999794	k__Fungi	p__Basidiomycota	c__Agaricomycetes	o__Agaricales	f__Schizophyllaceae	g__Schizophyllum	s__Schizophyllum_commune
d383b2ef5954c4dbaf4d3b63e565ccd6	0.999801	k__Fungi	p__Ascomycota	c__Dothideomycetes	o__Capnodiales	f__Cladosporiaceae	g__Cladosporium	NA
497abd2a584e48c2c4408b557e7b87c9	0.999818	k__Fungi	p__Basidiomycota	c__Agaricomycetes	o__Agaricales	f__Schizophyllaceae	g__Schizophyllum	s__Schizophyllum_commune
1e47dc3adecfcfe80abc735d16e7c450	0.999825	k__Fungi	p__Ascomycota	c__Sordariomycetes	o__Glomerellales	f__Plectosphaerellaceae	g__Plectosphaerella	s__Plectosphaerella_sp
dc1291e72e83b01754b3743947877a17	0.999835	k__Fungi	p__Ascomycota	c__Sordariomycetes	o__Glomerellales	f__Plectosphaerellaceae	g__Plectosphaerella	s__Plectosphaerella_sp
f1cdcefb4287fdb288ad26e4c999544c	0.999845	k__Fungi	p__Ascomycota	c__Dothideomycetes	o__Dothideales	f__Saccotheciaceae	g__Aureobasidium	NA
5be3b1aac50a2464cdcb504b27d40906	0.999862	k__Fungi	p__Ascomycota	c__Dothideomycetes	o__Capnodiales	f__Cladosporiaceae	g__Cladosporium	NA
5613ab7eeb2bce30857a170e532d3cfc	0.999871	k__Fungi	p__Ascomycota	c__Dothideomycetes	o__Pleosporales	f__Didymellaceae	NA	NA
dfdabe135c807e27c74a91393fa65056	0.999882	k__Fungi	p__Ascomycota	c__Sordariomycetes	o__Glomerellales	f__Plectosphaerellaceae	g__Plectosphaerella	s__Plectosphaerella_sp
a6277332b2308b83824d598cf090644e	0.999889	k__Fungi	p__Basidiomycota	c__Agaricomycetes	o__Hymenochaetales	f__Schizoporaceae	g__Hyphodontia	s__Hyphodontia_pallidula
5dc845f4efa2b67c9bb676312767700a	0.999905	k__Fungi	p__Basidiomycota	c__Agaricomycetes	o__Agaricales	f__Psathyrellaceae	NA	NA
c719b591e7a51d47de2b00cafa4da64b	0.999908	k__Fungi	p__Ascomycota	c__Sordariomycetes	o__Atractosporales	f__Conlariaceae	g__Conlarium	NA
cef4278f44fad2c6d38e7acb6c76465f	0.999913	k__Fungi	p__Ascomycota	c__Dothideomycetes	o__Pleosporales	f__Didymellaceae	NA	NA
783a06eea1b920de47539122a7683ae9	0.999926	k__Fungi	p__Basidiomycota	c__Agaricomycetes	o__Polyporales	f__Phanerochaetaceae	g__Bjerkandera	s__Bjerkandera_adusta
85fc37eeaf33fb95cef843d6e24aaeaf	0.999955	k__Fungi	p__Ascomycota	c__Saccharomycetes	o__Saccharomycetales	f__Saccharomycetales_fam_Incertae_sedis	g__Candida	NA
ce32ea5c72418e33c9594ba543faf632	0.999963	k__Fungi	p__Basidiomycota	c__Agaricomycetes	o__Agaricales	f__Lycoperdaceae	NA	NA
ec61a63e173471152e399cf09d45dac1	0.999964	k__Fungi	p__Ascomycota	c__Eurotiomycetes	o__Eurotiales	f__Aspergillaceae	g__Talaromyces	NA
722b976838adce551eedabdc9fbc498b	0.999976	k__Fungi	p__Ascomycota	c__Sordariomycetes	o__Glomerellales	f__Plectosphaerellaceae	g__Plectosphaerella	s__Plectosphaerella_sp
c5b091607a60f32d5e7c1a14b6c6b288	0.999979	k__Fungi	p__Ascomycota	c__Sordariomycetes	o__Glomerellales	f__Glomerellaceae	g__Colletotrichum	NA
a283e9f27274e6dd05202f8744df39ef	0.999987	k__Fungi	p__Ascomycota	c__Sordariomycetes	o__Glomerellales	f__Glomerellaceae	g__Colletotrichum	NA
6689bba985e3be3561c2401f66b8541a	0.999993	k__Fungi	p__Ascomycota	c__Sordariomycetes	o__Hypocreales	f__Hypocreales_fam_Incertae_sedis	g__Acremonium	s__Acremonium_exuviarum
7f00601921f193c6bafda2299625e173	0.999993	k__Fungi	p__Basidiomycota	c__Agaricomycetes	o__Polyporales	f__Ischnodermataceae	g__Ischnoderma	s__Ischnoderma_benzoinum
19bc467d89b2ee44a984457b4c069002	0.999995	k__Fungi	p__Ascomycota	c__Sordariomycetes	o__Hypocreales	f__Clavicipitaceae	g__Claviceps	NA
9a1074d8451b0c87e27d0a5fc039f3f7	0.999996	k__Fungi	p__Ascomycota	c__Dothideomycetes	o__Tubeufiales	f__Tubeufiaceae	g__Neohelicomyces	s__Neohelicomyces_melaleucae
733ffa67551b974756dab69587bb941c	0.999997	k__Fungi	p__Basidiomycota	c__Agaricomycetes	o__Polyporales	f__Meruliaceae	g__Scopuloides	s__Scopuloides_leprosa
77832732df6b193c56bb0d8f1fb71edd	0.999997	k__Fungi	p__Basidiomycota	c__Agaricomycetes	o__Hymenochaetales	f__Rickenellaceae	g__Peniophorella	s__Peniophorella_pubera
937b6c20bacb193b5dd35bc8334a2eb6	0.999997	k__Fungi	p__Ascomycota	c__Dothideomycetes	o__Tubeufiales	f__Tubeufiaceae	g__Neohelicomyces	s__Neohelicomyces_melaleucae
5c8949ab3205de73f23c45662f383ffe	0.999998	k__Fungi	p__Ascomycota	c__Sordariomycetes	o__Hypocreales	f__Hypocreales_fam_Incertae_sedis	g__Acremonium	s__Acremonium_rutilum
95cd45a58904b245ac4f00ff44e3ecdf	0.999998	k__Fungi	p__Ascomycota	c__Dothideomycetes	o__Tubeufiales	f__Tubeufiaceae	g__Neohelicomyces	s__Neohelicomyces_melaleucae
28898af2399365b076218ea8b22ca392	0.999998	k__Fungi	p__Ascomycota	c__Dothideomycetes	o__Tubeufiales	f__Tubeufiaceae	g__Neohelicomyces	s__Neohelicomyces_melaleucae
214c5d69315ead4ae35fd6838fe2dabd	0.999998	k__Fungi	p__Basidiomycota	c__Malasseziomycetes	o__Malasseziales	f__Malasseziaceae	g__Malassezia	s__Malassezia_restricta
b230ff3c27184db8e49860950f73d119	0.999998	k__Fungi	p__Ascomycota	c__Saccharomycetes	o__Saccharomycetales	f__Dipodascaceae	g__Yarrowia	s__Yarrowia_lipolytica
c26d68dd2d68f729c915ea0e9b3366b2	0.999998	k__Fungi	p__Basidiomycota	c__Malasseziomycetes	o__Malasseziales	f__Malasseziaceae	g__Malassezia	s__Malassezia_restricta
79d265dfa8f7b9fa9969198543bac6d4	0.999998	k__Fungi	p__Basidiomycota	c__Malasseziomycetes	o__Malasseziales	f__Malasseziaceae	g__Malassezia	s__Malassezia_restricta
1fd721cdbe58204f1c28f1e904370786	0.999999	k__Fungi	p__Basidiomycota	c__Malasseziomycetes	o__Malasseziales	f__Malasseziaceae	g__Malassezia	s__Malassezia_restricta
c5e7bad3ca47c975492d1f8cd2d792b7	0.999999	k__Fungi	p__Basidiomycota	c__Exobasidiomycetes	o__Exobasidiales	f__Exobasidiaceae	NA	NA
48fab0aa8eb25886ad9508cd20b7766f	0.999999	k__Fungi	p__Ascomycota	c__Eurotiomycetes	o__Eurotiales	f__Aspergillaceae	g__Penicillium	s__Penicillium_concavorugulosum
41318499b3cadc06e4087cdd5da009c0	0.999999	k__Fungi	p__Basidiomycota	c__Malasseziomycetes	o__Malasseziales	f__Malasseziaceae	g__Malassezia	s__Malassezia_restricta
639af961a70830f74e54a3503bb05277	0.999999	k__Fungi	p__Basidiomycota	c__Exobasidiomycetes	o__Entylomatales	f__Entylomataceae	g__Entyloma	NA
f65a8039ee99dcde3b40b0811d75370d	0.999999	k__Fungi	p__Basidiomycota	c__Malasseziomycetes	o__Malasseziales	f__Malasseziaceae	g__Malassezia	s__Malassezia_restricta
4c4291f5c5c0dca89bc5693091981a1b	0.999999	k__Fungi	p__Ascomycota	c__Dothideomycetes	o__Tubeufiales	f__Tubeufiaceae	g__Neohelicomyces	s__Neohelicomyces_melaleucae
50e12dbf944fc107dd3f45110ac36ed1	0.999999	k__Fungi	p__Ascomycota	c__Saccharomycetes	o__Saccharomycetales	f__Metschnikowiaceae	g__Metschnikowia	NA
6b3f006ca7654d3c33ad1c5345789936	0.999999	k__Fungi	p__Basidiomycota	c__Malasseziomycetes	o__Malasseziales	f__Malasseziaceae	g__Malassezia	s__Malassezia_restricta
2ee89b00f4f73f27c1ce4076154e2b1a	0.999999	k__Fungi	p__Ascomycota	c__Dothideomycetes	o__Tubeufiales	f__Tubeufiaceae	g__Neohelicomyces	s__Neohelicomyces_melaleucae
39fa555749cf9592a6c2f9d0db380129	0.999999	k__Fungi	p__Basidiomycota	c__Agaricomycetes	o__Agaricales	f__Omphalotaceae	g__Lentinula	s__Lentinula_edodes
2d6a0834e960776b18baee9f3fd7513a	0.999999	k__Fungi	p__Basidiomycota	c__Agaricomycetes	o__Polyporales	NA	NA	NA
8061e2a66e6ab3ea2bed073cd9cb00e6	0.999999	k__Fungi	p__Ascomycota	c__Dothideomycetes	o__Tubeufiales	f__Tubeufiaceae	g__Neohelicomyces	s__Neohelicomyces_melaleucae
18499028c0a38e85a61861ebb2e5c551	0.999999	k__Fungi	p__Ascomycota	c__Dothideomycetes	o__Tubeufiales	f__Tubeufiaceae	g__Neohelicomyces	s__Neohelicomyces_melaleucae
aa48afa99bf4f35e659ab6d9587f7829	0.999999	k__Fungi	p__Ascomycota	c__Dothideomycetes	o__Tubeufiales	f__Tubeufiaceae	g__Neohelicomyces	s__Neohelicomyces_melaleucae
5afbdeae09835383864eb52fa8749fe5	0.999999	k__Fungi	p__Basidiomycota	c__Malasseziomycetes	o__Malasseziales	f__Malasseziaceae	g__Malassezia	s__Malassezia_restricta
fbf7d0825a4b320e4e4a7218c2c47a3f	0.999999	k__Fungi	p__Basidiomycota	c__Tremellomycetes	o__Tremellales	f__Bulleribasidiaceae	g__Hannaella	NA
d6f5211e6910b2eb52f09af27b0723bc	1	k__Fungi	p__Basidiomycota	c__Tremellomycetes	o__Cystofilobasidiales	f__Mrakiaceae	g__Itersonilia	s__Itersonilia_pannonica
43aca0a89753af45f69f3d25748cb704	1	k__Fungi	p__Basidiomycota	c__Malasseziomycetes	o__Malasseziales	f__Malasseziaceae	g__Malassezia	s__Malassezia_restricta
d726ec6b50d81cd68991016f0d53410e	1	k__Fungi	p__Basidiomycota	c__Malasseziomycetes	o__Malasseziales	f__Malasseziaceae	g__Malassezia	s__Malassezia_restricta
bcafb4890bab832e30dce5e574bc7733	1	k__Fungi	p__Basidiomycota	c__Malasseziomycetes	o__Malasseziales	f__Malasseziaceae	g__Malassezia	s__Malassezia_restricta
e7db7d404ce5892ed329918932c3de72	1	k__Fungi	p__Basidiomycota	c__Malasseziomycetes	o__Malasseziales	f__Malasseziaceae	g__Malassezia	s__Malassezia_restricta
efdbed3e6f6aae16c291b17abe7f12fd	1	k__Fungi	p__Basidiomycota	c__Malasseziomycetes	o__Malasseziales	f__Malasseziaceae	g__Malassezia	s__Malassezia_restricta
fb26314d2764a8750f12964e20bd1286	1	k__Fungi	p__Basidiomycota	c__Malasseziomycetes	o__Malasseziales	f__Malasseziaceae	g__Malassezia	s__Malassezia_sympodialis
607b4475aade4cdf1d1211a623d432d2	1	k__Fungi	p__Basidiomycota	c__Agaricomycetes	o__Polyporales	NA	NA	NA
3905a02fa893f385e9a953915cd2ea36	1	k__Fungi	p__Basidiomycota	c__Malasseziomycetes	o__Malasseziales	f__Malasseziaceae	g__Malassezia	s__Malassezia_restricta
3f903b2edcc84635f1da5f24cb36aa94	1	k__Fungi	p__Ascomycota	c__Dothideomycetes	o__Acrospermales	f__Acrospermales_fam_Incertae_sedis	g__Phaeodactylium	s__Phaeodactylium_stadleri
2c1c9728cbd7c06ce03d95ce4a175cb8	1	k__Fungi	p__Ascomycota	c__Dothideomycetes	o__Acrospermales	f__Acrospermales_fam_Incertae_sedis	g__Phaeodactylium	s__Phaeodactylium_stadleri
019bead2b8abc8b447d9551802a0f72a	1	k__Fungi	p__Basidiomycota	c__Tremellomycetes	o__Cystofilobasidiales	f__Mrakiaceae	g__Itersonilia	s__Itersonilia_pannonica
6ad312e91ff200eef543288100b5d6d4	1	k__Fungi	p__Basidiomycota	c__Tremellomycetes	o__Filobasidiales	f__Filobasidiaceae	g__Filobasidium	s__Filobasidium_wieringae
a68dfd06f2381c579b7af900363e02ba	1	k__Fungi	p__Basidiomycota	c__Agaricomycetes	o__Hymenochaetales	f__Hymenochaetaceae	g__Fuscoporia	s__Fuscoporia_subferrea
8761179b763a69cc0a64b91e992efb79	1	k__Fungi	p__Basidiomycota	c__Agaricomycetes	NA	NA	NA	NA
33e87b627f57564fa2a673301bdbc7ff	1	k__Fungi	p__Basidiomycota	c__Malasseziomycetes	o__Malasseziales	f__Malasseziaceae	g__Malassezia	NA
02a37c4e062154391d8143e1bbf33f84	1	k__Fungi	p__Basidiomycota	c__Malasseziomycetes	o__Malasseziales	f__Malasseziaceae	g__Malassezia	NA
842bb3a79addca70725da1d75a6bcf52	1	k__Fungi	p__Basidiomycota	c__Malasseziomycetes	o__Malasseziales	f__Malasseziaceae	g__Malassezia	NA
9a7ad88e927e868b532dacf0a7027d6a	1	k__Fungi	p__Basidiomycota	c__Malasseziomycetes	o__Malasseziales	f__Malasseziaceae	g__Malassezia	NA
c993e656f5542b0ab5208722f82b1455	1	k__Fungi	p__Basidiomycota	c__Malasseziomycetes	o__Malasseziales	f__Malasseziaceae	g__Malasseziaceae_gen_Incertae_sedis	s__Malasseziaceae_sp
d3cf400c9dc5b679bd2dd00636ff56d8	1	k__Fungi	p__Basidiomycota	c__Malasseziomycetes	o__Malasseziales	f__Malasseziaceae	g__Malassezia	NA
79abe2e9f604fbc32e97251c0a77c2bf	1	k__Fungi	p__Ascomycota	c__Saccharomycetes	o__Saccharomycetales	f__Dipodascaceae	NA	NA
79c6ae286a55cf65cbcf07de9b115e2f	1	k__Fungi	p__Basidiomycota	c__Agaricostilbomycetes	o__Agaricostilbales	f__Agaricostilbaceae	g__Sterigmatomyces	s__Sterigmatomyces_halophilus
84fa01bdeebcb25e1e3146699660d61c	1	k__Fungi	p__Ascomycota	c__Saccharomycetes	o__Saccharomycetales	f__Dipodascaceae	NA	NA
c03e8d535ad0dd465dc84ddca9d67108	1	k__Fungi	p__Basidiomycota	c__Agaricostilbomycetes	o__Agaricostilbales	f__Agaricostilbaceae	g__Sterigmatomyces	s__Sterigmatomyces_halophilus

## Sheet: nectar_yeast_diversity
GH_field	type	treatment	id	sample_id	collection_timestamp	description	elevation	env_biome	env_feature	env_material	env_package	geo_loc_name	host_scientific_name	latitude	longitude	qiita_study_id	sample_type	taxon_id	title	019bead2b8abc8b447d9551802a0f72a	025f79df30e5d00cec03a97b9997a0cf	02a37c4e062154391d8143e1bbf33f84	04d3865526ffe72ddd080dc2e8ed7115	0527709178a7aecd86860e072a70e4ad	06606e7bf9905738b54931bcd91235ad	06e44de0fdf2874cdad9b2cbc05e9c86	077c7dcf19bf09d2efa834683086a565	07a60a9a8e46a0593e7e28d79fc126d5	0903def242840151978420467818d0af	09287903f5d946e9f49c3afa9e63ea56	09d86afc186e07fab15d41e4c630cf22	0a3c65d4aee0410eb179798684996afa	0a4529e531c6728913d74bc01413f0a9	0bb45508d8ea099aae563d4df4004e8e	0bcb45e04a133ceb3fb9799c5edf55b2	0c9d554103b096cd2880cf102fe198e7	0cb42d88ca92ab47860a56db8fabc86c	0febbfcdb0671f0f8128cc0b419c72aa	100ecca486b552f2feadb16fd310dda5	114824ccb2523a9fc534c2079f693d31	11a626c3ccc8a7b078f8358033bc9aa7	12f909bace31541c4e9ee24e494fd568	145659217a0a62b69e4890597a962c52	15153eb0ad5b7256fc5f06d5cebbb804	168b98284e89746f7c02d2843283f973	1790024bf39e75d6f6016564902fa4c3	17dd3ac8f86d036d2b12887ced37d22a	1813397c1bf663724108c9dcc11915a2	18236ed65632a8e8ca0c6a7d750f9a3f
FIE	MW	CTR	MW-CTR-06	NGS21.001.lib590597	15_06_2021__00:00:00	plant_metagenome	146	urban_garden	managed_garden	nectar	plant-associated	Germany:North_Rhine-Westphalia:Bielefeld	Fragaria_ananassa	52_033_684	8_495_052	14753	nectar	3747	Common_garden_of_Bielefeld_University_Study_-_ID_14753	0	0	0	0	50	170	0	0	0	85	0	0	0	0	0	0	0	0	0	0	0	0	0	0	235	0	0	0	0	0
FIE	MW	CTR	MW-CTR-08	NGS21.002.lib590596	15_06_2021__00:00:00	plant_metagenome	146	urban_garden	managed_garden	nectar	plant-associated	Germany:North_Rhine-Westphalia:Bielefeld	Fragaria_ananassa	52_033_684	8_495_052	14753	nectar	3747	Common_garden_of_Bielefeld_University_Study_-_ID_14753	0	0	0	0	0	104	0	0	0	0	0	0	0	0	0	0	0	0	0	0	0	0	233	0	105	0	0	0	0	0
FIE	MW	CTR	MW-CTR-18	NGS21.003.lib590602	15_06_2021__00:00:00	plant_metagenome	146	urban_garden	managed_garden	nectar	plant-associated	Germany:North_Rhine-Westphalia:Bielefeld	Fragaria_ananassa	52_033_684	8_495_052	14753	nectar	3747	Common_garden_of_Bielefeld_University_Study_-_ID_14753	0	0	0	0	0	0	0	0	0	0	0	0	0	0	0	0	0	0	0	0	0	0	0	0	249	0	0	0	0	0
FIE	MW	CU	MW-CU-10	NGS21.004.lib590598	15_06_2021__00:00:00	plant_metagenome	146	urban_garden	managed_garden	nectar	plant-associated	Germany:North_Rhine-Westphalia:Bielefeld	Fragaria_ananassa	52_033_684	8_495_052	14753	nectar	3747	Common_garden_of_Bielefeld_University_Study_-_ID_14753	0	0	0	0	0	0	0	0	0	0	0	0	0	0	0	14	0	0	0	0	0	0	0	0	50	0	0	0	0	0
FIE	MW	CU	MW-CU-14	NGS21.005.lib590599	15_06_2021__00:00:00	plant_metagenome	146	urban_garden	managed_garden	nectar	plant-associated	Germany:North_Rhine-Westphalia:Bielefeld	Fragaria_ananassa	52_033_684	8_495_052	14753	nectar	3747	Common_garden_of_Bielefeld_University_Study_-_ID_14753	0	0	0	0	0	0	0	0	0	0	0	0	0	0	0	0	21	0	0	0	0	0	0	0	0	0	0	0	0	0
FIE	MW	CU	MW-CU-16	NGS21.006.lib590601	15_06_2021__00:00:00	plant_metagenome	146	urban_garden	managed_garden	nectar	plant-associated	Germany:North_Rhine-Westphalia:Bielefeld	Fragaria_ananassa	52_033_684	8_495_052	14753	nectar	3747	Common_garden_of_Bielefeld_University_Study_-_ID_14753	0	0	0	0	0	0	0	0	0	0	0	0	0	0	0	0	0	0	0	0	0	0	0	0	26	0	0	0	0	0
FIE	MW	FR	MW-FR-04	NGS21.007.lib590600	15_06_2021__00:00:00	plant_metagenome	146	urban_garden	managed_garden	nectar	plant-associated	Germany:North_Rhine-Westphalia:Bielefeld	Fragaria_ananassa	52_033_684	8_495_052	14753	nectar	3747	Common_garden_of_Bielefeld_University_Study_-_ID_14753	34	0	469	0	0	307	0	0	0	0	0	0	0	0	0	0	0	0	0	24	0	0	0	0	0	0	0	0	0	0
FIE	MW	FR	MW-FR-06	NGS21.008.lib590603	15_06_2021__00:00:00	plant_metagenome	146	urban_garden	managed_garden	nectar	plant-associated	Germany:North_Rhine-Westphalia:Bielefeld	Fragaria_ananassa	52_033_684	8_495_052	14753	nectar	3747	Common_garden_of_Bielefeld_University_Study_-_ID_14753	0	0	179	17	39	0	0	0	0	0	0	0	0	0	0	0	0	0	0	0	0	0	0	0	79	0	0	0	0	116
[truncated: 320 more columns]

## Sheet: pollen_dw_protein
GH_field	type	treatment	id	dw_mg	protein_content
GH	MW	CTR	MW_CTR_02	2.697	0.32547
GH	MW	CTR	MW_CTR_03	2.124	6.71598
GH	MW	CTR	MW_CTR_07	2.757	0.444895
GH	MW	CTR	MW_CTR_08	1.536	0
GH	MW	CTR	MW_CTR_09	2.481	13.365
GH	MW	CTR	MW_CTR_10	1.316	0
GH	MW	CTR	MW_CTR_12	3.288	0.303782
GH	MW	CTR	MW_CTR_14	2.256	0.449582
GH	MW	CTR	MW_CTR_15	2.911	0.0776439
GH	MW	CTR	MW_CTR_16	1.962	0.288751
GH	MW	CU	MW_CU_01	3.14	0.398642
GH	MW	CU	MW_CU_04	1.329	0
GH	MW	CU	MW_CU_05	1.711	3.90309
GH	MW	CU	MW_CU_08	1.542	0
GH	MW	CU	MW_CU_10	1.687	0.128534
GH	MW	CU	MW_CU_11	2.236	0.444605
GH	MW	CU	MW_CU_13	2.159	0.395164
GH	MW	CU	MW_CU_15	3.604	0.477101
GH	MW	CU	MW_CU_16	3.074	0.346824
GH	MW	FR	MW_FR_02	2.201	7.57571
GH	MW	FR	MW_FR_03	2.673	0.42537
GH	MW	FR	MW_FR_05	0.968	0
GH	MW	FR	MW_FR_07	2.969	9.03533
GH	MW	FR	MW_FR_09	2.696	0.193359
GH	MW	FR	MW_FR_12	1.689	0.326593
GH	MW	FR	MW_FR_14	1.689	0.0686245
GH	MW	FR	MW_FR_15	1.806	0.0389792
GH	MW	FR	MW_FR_17	1.673	0.261658
GH	MW	FR	MW_FR_19	0.749	12.4483

## Sheet: pollen_alive_ratio
GH_field	type	treatment	id	pollen_alive	total_pollen	live-to-dead-ratio
FIE	MW	FR	FIE_MW_FR1	208.5	963	0.277261
FIE	MW	FR	FIE_MW_FR2	339.5	1079	0.461591
FIE	MW	FR	FIE_MW_FR3	563	3393	0.199151
FIE	MW	FR	FIE_MW_FR4	319	1772	0.22
FIE	MW	FR	FIE_MW_FR5	109.5	3486	0.0324444
FIE	MW	FR	FIE_MW_FR6	1170	4701	0.331962
FIE	MW	FR	FIE_MW_FR7	523	4934	0.118715
FIE	MW	FR	FIE_MW_FR8	91.5	3350	0.0281063
FIE	MW	FR	FIE_MW_FR9	6	3829	0.00156986
FIE	MW	FR	FIE_MW_FR10	5	4639	0.00107968
FIE	MW	FR	FIE_MW_FR11	468.5	2360	0.248146
FIE	MW	FR	FIE_MW_FR12	504	5408	0.102847
FIE	MW	CTR	FIE_MW_CTR1	301.5	1403	0.274465
FIE	MW	CTR	FIE_MW_CTR2	40.5	629	0.0689362
FIE	MW	CTR	FIE_MW_CTR3	31.5	4742	0.0066879
FIE	MW	CTR	FIE_MW_CTR4	1618	5371	0.43187
FIE	MW	CTR	FIE_MW_CTR5	638.5	1763	0.569581
FIE	MW	CTR	FIE_MW_CTR6	109	3131	0.0360867
FIE	MW	CTR	FIE_MW_CTR7	11.5	5870	0.00196363
FIE	MW	CTR	FIE_MW_CTR8	800	2360	0.513314
FIE	MW	CTR	FIE_MW_CTR9	1233	3081	0.668293
FIE	MW	CTR	FIE_MW_CTR11	659.5	4003	0.197337
FIE	MW	CTR	FIE_MW_CTR12	33	3612	0.0092269
FIE	MW	CU	FIE_MW_CU1	73.5	6762	0.012064
FIE	MW	CU	FIE_MW_CU2	4.5	2873	0.00199867
FIE	MW	CU	FIE_MW_CU3	0.5	5575	8.98e-05
FIE	MW	CU	FIE_MW_CU5	142	3327	0.0518154
FIE	MW	CU	FIE_MW_CU6	0.5	5316	9.41e-05
FIE	MW	CU	FIE_MW_CU7	1.5	5138	0.000292341
FIE	MW	CU	FIE_MW_CU8	101.5	4240	0.0339692
FIE	MW	CU	FIE_MW_CU9	42.5	2879	0.0185266
FIE	MW	CU	FIE_MW_CU10	269.5	4833	0.0754479
FIE	MW	CU	FIE_MW_CU11_	157.5	3136	0.0650826

## Sheet: bumblebee_1.visit
GH_field	type	treatment	id	group	trial	pot_position_1.visit	latency_1.visit	duration_1.visit	flower_open_1.visit	beecolony_1.visit
GH	DS	NA	NA	NA	V02_1	NA	NA	NA	NA	NA
GH	DS	NA	NA	NA	V02_2	NA	NA	NA	NA	NA
GH	DS	FR	GH_DS_FR_10	DS_FR	V02_3	3	62	9	2	weiß
GH	DS	NA	NA	NA	V03_1	NA	NA	NA	NA	NA
GH	DS	FR	GH_DS_FR_8	DS_FR	V03_2	1	186	34	1	rot
GH	DS	CTR	GH_DS_CTR_2	DS_CTR	V03_3	1	94	11	1	rot
GH	DS	CU	GH_DS_CU_10	DS_CU	V04_1	2	79	37	2	rot
GH	DS	CU	GH_DS_CU_10	DS_CU	V04_2	3	30	8	2	rot
GH	DS	NA	NA	NA	V04_3	NA	NA	NA	NA	NA
GH	DS	CTR	GH_DS_CTR_9	DS_CTR	V05_1	3	90	9	1	rot
GH	DS	NA	NA	NA	V05_2	NA	NA	NA	NA	NA
GH	DS	NA	NA	NA	V05_3	NA	NA	NA	NA	NA
GH	DS	CTR	GH_DS_CTR_3	DS_CTR	V06_1	2	99	1	1	rot
GH	DS	NA	NA	NA	V06_2	NA	NA	NA	NA	NA
GH	DS	CTR	GH_DS_CTR_3	DS_CTR	V06_3	1	272	18	1	rot
GH	DS	CU	GH_DS_CU_ERS2	DS_CU	V08_1	1	139	6	1	weiß
GH	DS	NA	NA	NA	V08_2	NA	NA	NA	NA	NA
GH	DS	NA	NA	NA	V08_3	NA	NA	NA	NA	NA
GH	DS	CU	GH_DS_CU_ERS1	DS_CU	V09_1	1	115.147	19.751	1	weiß
GH	DS	CTR	GH_DS_CTR_18	DS_CTR	V09_2	2	298.277	75.722	1	rot
GH	DS	NA	NA	NA	V09_3	NA	NA	NA	NA	NA
GH	DS	CU	GH_DS_CU_15	DS_CU	V11_1	1	123.846	5.507	1	weiß
GH	DS	CU	GH_DS_CU_15	DS_CU	V11_2	1	167.642	26.013	1	weiß
GH	DS	NA	NA	NA	V11_3	NA	NA	NA	NA	NA
GH	DS	NA	NA	NA	V12_1	NA	NA	NA	NA	NA
GH	DS	CU	GH_DS_CU_16	DS_CU	V12_2	3	100.733	49.466	1	rot
GH	DS	FR	GH_DS_FR_19	DS_FR	V12_3	1	197.479	7.25	2	weiß
GH	DS	NA	NA	NA	V13_1	NA	NA	NA	NA	NA
GH	DS	FR	GH_DS_FR_12	DS_FR	V13_2	3	493.766	161.527	1	rot
GH	DS	NA	NA	NA	V13_3	NA	NA	NA	NA	NA
GH	DS	FR	GH_DS_FR_17	DS_FR	V14_1	3	216.13	149.543	1	weiß
GH	DS	NA	NA	NA	V14_2	NA	NA	NA	NA	NA
GH	DS	NA	NA	NA	V14_3	NA	NA	NA	NA	NA
GH	MW	CTR	GH_MW_CTR_9	MW_CTR	V15_1	2	137.934	7.751	3	rot
GH	MW	NA	NA	NA	V15_2	NA	NA	NA	NA	NA
GH	MW	CU	GH_MW_CU_9	MW_CU	V15_3	3	23.406	3.996	2	weiß
GH	MW	FR	GH_MW_FR_9	MW_FR	V16_1	2	349.239	8.249	3	rot
GH	MW	NA	NA	NA	V16_2	NA	NA	NA	NA	NA
GH	MW	NA	NA	NA	V16_3	NA	NA	NA	NA	NA
GH	MW	CU	GH_MW_CU_8	MW_CU	V17_1	2	177.389	71.764	3	rot
GH	MW	CU	GH_MW_CU_8	MW_CU	V17_2	1	102.421	12.819	3	rot
GH	MW	NA	NA	NA	V17_3	NA	NA	NA	NA	NA
GH	DS	NA	NA	NA	V18_1	NA	NA	NA	NA	NA
GH	DS	FR	GH_DS_FR_13	DS_FR	V18_2	2	143.811	211.259	1	weiß
GH	DS	FR	GH_DS_FR_13	DS_FR	V18_3	2	402.965	13.091	1	weiß
GH	MW	FR	GH_MW_FR_2	MW_FR	V19_1	3	244.821	3.05	2	weiß
GH	MW	FR	GH_MW_FR_2	MW_FR	V19_2	1	211.559	7.102	2	weiß
GH	MW	CTR	GH_MW_CTR_5	MW_CTR	V19_3	3	325.569	18.788	1	weiß
GH	MW	NA	NA	NA	V20_1	NA	NA	NA	NA	NA
GH	MW	NA	NA	NA	V20_2	NA	NA	NA	NA	NA
GH	MW	CTR	GH_MW_CTR_8	MW_CTR	V20_3	3	74.339	21.565	3	rot
GH	MW	NA	NA	NA	V22_1	NA	NA	NA	NA	NA
GH	MW	FR	GH_MW_FR_4	MW_FR	V22_2	2	233.359	36.304	3	weiß
GH	MW	NA	NA	NA	V22_3	NA	NA	NA	NA	NA
GH	MW	NA	NA	NA	V23_1	NA	NA	NA	NA	NA
GH	MW	NA	NA	NA	V23_2	NA	NA	NA	NA	NA
GH	MW	FR	GH_MW_FR_ERS1	MW_FR	V23_3	1	174.577	0.756	3	weiß
GH	DS	NA	NA	NA	V24_1	NA	NA	NA	NA	NA
GH	DS	NA	NA	NA	V24_2	NA	NA	NA	NA	NA
GH	DS	FR	GH_DS_FR_16	DS_FR	V24_3	2	411.438	118.793	1	rot
GH	MW	NA	NA	NA	V25_1	NA	NA	NA	NA	NA
GH	MW	NA	NA	NA	V25_2	NA	NA	NA	NA	NA
GH	MW	NA	NA	NA	V25_3	NA	NA	NA	NA	NA
GH	MW	NA	NA	NA	V26_1	NA	NA	NA	NA	NA
GH	MW	NA	NA	NA	V26_2	NA	NA	NA	NA	NA
GH	MW	NA	NA	NA	V26_3	NA	NA	NA	NA	NA
GH	MW	NA	NA	NA	V27_1	NA	NA	NA	NA	NA
GH	MW	NA	NA	NA	V27_2	NA	NA	NA	NA	NA
GH	DS	FR	GH_DS_FR_11	DS_FR	V29_1	1	655.839	16.321	3	gruen
GH	MW	NA	NA	NA	V30_1	NA	NA	NA	NA	NA
GH	MW	NA	NA	NA	V30_2	NA	NA	NA	NA	NA
GH	MW	NA	NA	NA	V30_3	NA	NA	NA	NA	NA
GH	MW	NA	NA	NA	V31_1	NA	NA	NA	NA	NA
GH	MW	CTR	GH_MW_CTR_15	MW_CTR	V31_2	1	84.198	4.811	4	gruen
GH	MW	NA	NA	NA	V31_3	NA	NA	NA	NA	NA
GH	MW	FR	GH_MW_FR_15	MW_FR	V32_1	3	202.87	1.752	3	gruen
GH	MW	NA	NA	NA	V32_2	NA	NA	NA	NA	NA
GH	MW	FR	GH_MW_FR_15	MW_FR	V32_3	2	91.102	6.786	3	gruen
GH	MW	FR	GH_MW_FR_ERS2	MW_FR	V33_1	1	108.817	10.28	1	rot
GH	MW	NA	NA	NA	V33_2	NA	NA	NA	NA	NA
GH	MW	CU	GH_MW_CU_19	MW_CU	V33_3	1	223.501	4.76	1	gruen
GH	MW	CU	GH_MW_CU_15	MW_CU	V34_1	2	130.204	20.83	3	gruen
GH	MW	NA	NA	NA	V34_2	NA	NA	NA	NA	NA
GH	MW	NA	NA	NA	V34_3	NA	NA	NA	NA	NA
GH	MW	CU	GH_MW_CU_13	MW_CU	V35_1	3	45.974	6.021	2	rot
GH	MW	NA	NA	NA	V35_2	NA	NA	NA	NA	NA
GH	MW	NA	NA	NA	V35_3	NA	NA	NA	NA	NA
GH	MW	NA	NA	NA	V36_1	NA	NA	NA	NA	NA
GH	MW	NA	NA	NA	V36_2	NA	NA	NA	NA	NA
GH	MW	NA	NA	NA	V36_3	NA	NA	NA	NA	NA
GH	MW	FR	GH_MW_FR_14	MW_FR	V37_1	1	347.031	42.781	3	rot
GH	MW	NA	NA	NA	V37_2	NA	NA	NA	NA	NA
GH	MW	NA	NA	NA	V37_3	NA	NA	NA	NA	NA
GH	MW	NA	NA	NA	V38_1	NA	NA	NA	NA	NA
GH	MW	NA	NA	NA	V38_2	NA	NA	NA	NA	NA
GH	MW	CU	GH_MW_CU_14	MW_CU	V38_3	2	213.407	10.298	3	rot

## Sheet: bumblebee_overall.visits
GH_field	type	treatment	id	group	trial	pot_position_overall	overall.visits_FReq	overall.visits_duration	overall.visits_duration_mean	overall.visits_duration_std_dv	flower_open_overall	FRuit_ripe_overall	beecolony_overall
GH	DS	CTR	GH_DS_CTR_1	DS_CTR	V02_1	1	NA	NA	NA	NA	2	0	weiß
GH	DS	CU	GH_DS_CU_8	DS_CU	V02_1	2	NA	NA	NA	NA	2	0	weiß
GH	DS	FR	GH_DS_FR_10	DS_FR	V02_1	3	NA	NA	NA	NA	2	0	weiß
GH	DS	CTR	GH_DS_CTR_1	DS_CTR	V02_2	3	NA	NA	NA	NA	2	0	weiß
GH	DS	CU	GH_DS_CU_8	DS_CU	V02_2	1	NA	NA	NA	NA	2	0	weiß
GH	DS	FR	GH_DS_FR_10	DS_FR	V02_2	2	NA	NA	NA	NA	2	0	weiß
GH	DS	FR	GH_DS_FR_10	DS_FR	V02_3	3	20	101	5.05	5.95134	2	0	rot
GH	DS	CTR	GH_DS_CTR_1	DS_CTR	V02_3	2	16	135	8.4375	10.7391	2	0	rot
GH	DS	CU	GH_DS_CU_8	DS_CU	V02_3	1	17	273	16.0588	15.7657	2	0	rot
GH	DS	CTR	GH_DS_CTR_2	DS_CTR	V03_1	3	NA	NA	NA	NA	1	0	rot
GH	DS	CU	GH_DS_CU_7	DS_CU	V03_1	2	NA	NA	NA	NA	1	1	rot
GH	DS	FR	GH_DS_FR_8	DS_FR	V03_1	1	NA	NA	NA	NA	1	0	rot
GH	DS	CU	GH_DS_CU_7	DS_CU	V03_2	3	4	37	9.25	6.84957	1	1	weiß
GH	DS	FR	GH_DS_FR_8	DS_FR	V03_2	1	5	56	11.2	13.1605	1	0	weiß
GH	DS	CTR	GH_DS_CTR_2	DS_CTR	V03_2	2	1	26	26	NA	1	0	weiß
GH	DS	CU	GH_DS_CU_7	DS_CU	V03_3	3	11	100	9.09091	8.40779	1	1	rot
GH	DS	CTR	GH_DS_CTR_2	DS_CTR	V03_3	1	13	263	20.2308	23.8158	1	0	rot
GH	DS	FR	GH_DS_FR_8	DS_FR	V03_3	2	11	275	25	26.3932	1	0	rot
GH	DS	FR	GH_DS_FR_5	DS_FR	V04_1	3	5	37	7.4	1.51658	1	0	weiß
GH	DS	CU	GH_DS_CU_10	DS_CU	V04_1	2	20	147	7.35	8.48699	2	0	weiß
GH	DS	CTR	GH_DS_CTR_10	DS_CTR	V04_1	1	15	96	6.4	8.75704	1	0	weiß
GH	DS	CTR	GH_DS_CTR_10	DS_CTR	V04_2	2	2	13	6.5	0.707107	1	0	weiß
GH	DS	FR	GH_DS_FR_5	DS_FR	V04_2	1	3	21	7	1.73205	1	0	weiß
GH	DS	CU	GH_DS_CU_10	DS_CU	V04_2	3	9	160	17.7778	20.3149	2	0	weiß
GH	DS	CTR	GH_DS_CTR_10	DS_CTR	V04_3	3	NA	NA	NA	NA	1	0	rot
GH	DS	CU	GH_DS_CU_10	DS_CU	V04_3	1	NA	NA	NA	NA	2	0	rot
GH	DS	FR	GH_DS_FR_5	DS_FR	V04_3	2	NA	NA	NA	NA	1	0	rot
GH	DS	CU	GH_DS_CU_3	DS_CU	V05_1	2	8	70	8.75	5.67576	2	0	rot
GH	DS	FR	GH_DS_FR_4	DS_FR	V05_1	1	14	164	11.7143	10.5643	1	0	rot
GH	DS	CTR	GH_DS_CTR_9	DS_CTR	V05_1	3	17	286	16.8235	15.745	1	0	rot
GH	DS	CTR	GH_DS_CTR_9	DS_CTR	V05_2	1	NA	NA	NA	NA	1	0	weiß
GH	DS	CU	GH_DS_CU_3	DS_CU	V05_2	2	NA	NA	NA	NA	2	0	weiß
GH	DS	FR	GH_DS_FR_4	DS_FR	V05_2	3	NA	NA	NA	NA	1	0	weiß
GH	DS	CTR	GH_DS_CTR_9	DS_CTR	V05_3	1	NA	NA	NA	NA	1	0	rot
GH	DS	CU	GH_DS_CU_3	DS_CU	V05_3	3	NA	NA	NA	NA	2	0	rot
GH	DS	FR	GH_DS_FR_4	DS_FR	V05_3	2	NA	NA	NA	NA	1	0	rot
GH	DS	CU	GH_DS_CU_1	DS_CU	V06_1	3	7	27	3.85714	1.67616	1	1	weiß
GH	DS	FR	GH_DS_FR_6	DS_FR	V06_1	1	8	39	4.875	2.85044	1	1	weiß
GH	DS	CTR	GH_DS_CTR_3	DS_CTR	V06_1	2	11	91	8.27273	5.2171	1	0	weiß
GH	DS	CTR	GH_DS_CTR_3	DS_CTR	V06_2	3	NA	NA	NA	NA	1	0	rot
GH	DS	CU	GH_DS_CU_1	DS_CU	V06_2	2	NA	NA	NA	NA	1	1	rot
GH	DS	FR	GH_DS_FR_6	DS_FR	V06_2	1	NA	NA	NA	NA	1	1	rot
GH	DS	CU	GH_DS_CU_1	DS_CU	V06_3	2	13	111	8.53846	4.539	1	1	weiß
GH	DS	CTR	GH_DS_CTR_3	DS_CTR	V06_3	1	14	109	7.78571	11.7026	1	0	weiß
GH	DS	FR	GH_DS_FR_6	DS_FR	V06_3	3	13	313	24.0769	25.0049	1	1	weiß
GH	DS	CU	GH_DS_CU_ERS2	DS_CU	V08_1	1	17	107	6.29412	5.18127	1	0	weiß
GH	DS	CTR	GH_DS_CTR_14	DS_CTR	V08_1	3	16	104	6.5	5.89915	1	0	weiß
GH	DS	FR	GH_DS_FR_18	DS_FR	V08_1	2	18	194	10.7778	6.70869	1	0	weiß
GH	DS	CTR	GH_DS_CTR_14	DS_CTR	V08_2	3	NA	NA	NA	NA	1	0	weiß
GH	DS	CU	GH_DS_CU_ERS2	DS_CU	V08_2	1	NA	NA	NA	NA	1	0	weiß
GH	DS	FR	GH_DS_FR_18	DS_FR	V08_2	2	NA	NA	NA	NA	1	0	weiß
GH	DS	CTR	GH_DS_CTR_14	DS_CTR	V08_3	2	NA	NA	NA	NA	1	0	rot
GH	DS	CU	GH_DS_CU_ERS2	DS_CU	V08_3	3	NA	NA	NA	NA	1	0	rot
GH	DS	FR	GH_DS_FR_18	DS_FR	V08_3	1	NA	NA	NA	NA	1	0	rot
GH	DS	CU	GH_DS_CU_ERS1	DS_CU	V09_1	1	12	114.009	9.501	5.219	1	0	weiß
GH	DS	FR	GH_DS_FR_15	DS_FR	V09_1	3	17	160.304	9.43	6.884	2	0	weiß
GH	DS	CTR	GH_DS_CTR_18	DS_CTR	V09_1	2	18	201.61	11.201	19.064	1	0	weiß
GH	DS	CU	GH_DS_CU_ERS1	DS_CU	V09_2	3	2	60.042	30.021	20.489	1	0	rot
GH	DS	CTR	GH_DS_CTR_18	DS_CTR	V09_2	2	4	109.221	27.305	32.507	1	0	rot
GH	DS	FR	GH_DS_FR_15	DS_FR	V09_2	1	4	402.057	100.514	182.732	2	0	rot
GH	DS	CTR	GH_DS_CTR_18	DS_CTR	V09_3	3	NA	NA	NA	NA	1	0	weiß
GH	DS	CU	GH_DS_CU_ERS1	DS_CU	V09_3	2	NA	NA	NA	NA	1	0	weiß
GH	DS	FR	GH_DS_FR_15	DS_FR	V09_3	1	NA	NA	NA	NA	2	0	weiß
GH	DS	CU	GH_DS_CU_15	DS_CU	V11_1	1	10	71.391	7.139	6.165	1	0	weiß
GH	DS	CTR	GH_DS_CTR_13	DS_CTR	V11_1	2	22	216.765	9.853	14.591	2	0	weiß
GH	DS	FR	GH_DS_FR_20	DS_FR	V11_1	3	17	261.754	15.397	31.825	1	0	weiß
GH	DS	CU	GH_DS_CU_15	DS_CU	V11_2	1	8	134.023	16.753	9.765	1	0	rot
GH	DS	CTR	GH_DS_CTR_13	DS_CTR	V11_2	3	18	266.094	14.783	14.529	2	0	rot
GH	DS	FR	GH_DS_FR_20	DS_FR	V11_2	2	7	223.244	31.892	28.665	1	0	rot
GH	DS	CTR	GH_DS_CTR_13	DS_CTR	V11_3	1	NA	NA	NA	NA	2	0	weiß
GH	DS	CU	GH_DS_CU_15	DS_CU	V11_3	2	NA	NA	NA	NA	1	0	weiß
GH	DS	FR	GH_DS_FR_20	DS_FR	V11_3	3	NA	NA	NA	NA	1	0	weiß
GH	DS	CTR	GH_DS_CTR_17	DS_CTR	V12_1	1	NA	NA	NA	NA	1	0	rot
GH	DS	CU	GH_DS_CU_16	DS_CU	V12_1	3	NA	NA	NA	NA	1	0	rot
GH	DS	FR	GH_DS_FR_19	DS_FR	V12_1	2	NA	NA	NA	NA	2	0	rot
GH	DS	CTR	GH_DS_CTR_17	DS_CTR	V12_2	2	10	122.215	12.221	13.418	1	0	rot
GH	DS	CU	GH_DS_CU_16	DS_CU	V12_2	3	10	128.442	12.844	15.106	1	0	rot
GH	DS	FR	GH_DS_FR_19	DS_FR	V12_2	1	16	191.719	11.982	21.655	2	0	rot
GH	DS	FR	GH_DS_FR_19	DS_FR	V12_3	1	24	155.477	6.478	3.708	2	0	weiß
GH	DS	CU	GH_DS_CU_16	DS_CU	V12_3	2	11	79.495	7.227	6.097	1	0	weiß
GH	DS	CTR	GH_DS_CTR_17	DS_CTR	V12_3	3	26	208.37	8.014	6.421	1	0	weiß
GH	DS	CTR	GH_DS_CTR_19	DS_CTR	V13_1	3	NA	NA	NA	NA	1	0	weiß
GH	DS	CU	GH_DS_CU_18	DS_CU	V13_1	1	NA	NA	NA	NA	1	0	weiß
GH	DS	FR	GH_DS_FR_12	DS_FR	V13_1	2	NA	NA	NA	NA	1	0	weiß
GH	DS	CU	GH_DS_CU_18	DS_CU	V13_2	2	3	18.537	6.179	7.893	1	0	rot
GH	DS	CTR	GH_DS_CTR_19	DS_CTR	V13_2	1	5	46.971	9.394	10.266	1	0	rot
GH	DS	FR	GH_DS_FR_12	DS_FR	V13_2	3	3	164.259	54.753	92.469	1	0	rot
GH	DS	CTR	GH_DS_CTR_19	DS_CTR	V13_3	2	NA	NA	NA	NA	1	0	weiß
GH	DS	CU	GH_DS_CU_18	DS_CU	V13_3	3	NA	NA	NA	NA	1	0	weiß
GH	DS	FR	GH_DS_FR_12	DS_FR	V13_3	1	NA	NA	NA	NA	1	0	weiß
GH	DS	CTR	GH_DS_CTR_12	DS_CTR	V14_1	1	15	116.475	7.765	6.693	1	0	rot
GH	DS	CU	GH_DS_CU_14	DS_CU	V14_1	2	13	96.291	7.407	7.808	1	0	rot
GH	DS	FR	GH_DS_FR_17	DS_FR	V14_1	3	10	233.799	23.38	45.294	1	0	rot
GH	DS	CTR	GH_DS_CTR_12	DS_CTR	V14_2	3	NA	NA	NA	NA	1	0	weiß
GH	DS	CU	GH_DS_CU_14	DS_CU	V14_2	1	NA	NA	NA	NA	1	0	weiß
GH	DS	FR	GH_DS_FR_17	DS_FR	V14_2	2	NA	NA	NA	NA	1	0	weiß
GH	DS	CTR	GH_DS_CTR_12	DS_CTR	V14_3	1	NA	NA	NA	NA	1	0	rot
GH	DS	CU	GH_DS_CU_14	DS_CU	V14_3	3	NA	NA	NA	NA	1	0	rot
GH	DS	FR	GH_DS_FR_17	DS_FR	V14_3	2	NA	NA	NA	NA	1	0	rot
GH	MW	CTR	GH_MW_CTR_9	MW_CTR	V15_1	2	29	219.976	7.585	10.469	3	0	weiß
GH	MW	CU	GH_MW_CU_9	MW_CU	V15_1	3	5	84.096	16.819	13.211	2	0	weiß
GH	MW	FR	GH_MW_FR_5	MW_FR	V15_1	1	12	172.425	14.369	17.246	2	0	weiß
GH	MW	CTR	GH_MW_CTR_9	MW_CTR	V15_2 W	3	NA	NA	NA	NA	3	0	rot
GH	MW	CU	GH_MW_CU_9	MW_CU	V15_2 W	2	NA	NA	NA	NA	2	0	rot
GH	MW	FR	GH_MW_FR_5	MW_FR	V15_2 W	1	NA	NA	NA	NA	2	0	rot
GH	MW	FR	GH_MW_FR_5	MW_FR	V15_3	2	16	240.944	15.059	10.73	2	0	weiß
GH	MW	CU	GH_MW_CU_9	MW_CU	V15_3	3	14	184.012	13.144	22.737	2	0	weiß
GH	MW	CTR	GH_MW_CTR_9	MW_CTR	V15_3	1	17	239.253	14.074	24.043	3	0	weiß
GH	MW	CU	GH_MW_CU_7	MW_CU	V16_1	1	15	74.432	4.962	5.176	3	0	rot
GH	MW	CTR	GH_MW_CTR_10	MW_CTR	V16_1	3	9	55.788	6.199	8.499	3	0	rot
GH	MW	FR	GH_MW_FR_9	MW_FR	V16_1	2	10	83.784	8.378	8.721	3	0	rot
GH	MW	CTR	GH_MW_CTR_10	MW_CTR	V16_2	1	NA	NA	NA	NA	3	0	weiß
GH	MW	CU	GH_MW_CU_7	MW_CU	V16_2	2	NA	NA	NA	NA	3	0	weiß
GH	MW	FR	GH_MW_FR_9	MW_FR	V16_2	3	NA	NA	NA	NA	3	0	weiß
GH	MW	CTR	GH_MW_CTR_10	MW_CTR	V16_3	2	NA	NA	NA	NA	3	0	rot
GH	MW	CU	GH_MW_CU_7	MW_CU	V16_3	3	NA	NA	NA	NA	3	0	rot
GH	MW	FR	GH_MW_FR_9	MW_FR	V16_3	1	NA	NA	NA	NA	3	0	rot
GH	MW	CTR	GH_MW_CTR_2	MW_CTR	V17_1	1	17	150.124	8.831	5.146	3	0	weiß
GH	MW	FR	GH_MW_FR_7	MW_FR	V17_1	3	4	50.298	12.574	6.977	3	0	weiß
GH	MW	CU	GH_MW_CU_8	MW_CU	V17_1	2	13	331.765	25.52	34.869	3	0	weiß
GH	MW	CU	GH_MW_CU_8	MW_CU	V17_2	1	4	63.299	15.825	6.781	3	0	rot
GH	MW	FR	GH_MW_FR_7	MW_FR	V17_2	2	9	80.01	8.89	7.282	3	0	rot
GH	MW	CTR	GH_MW_CTR_2	MW_CTR	V17_2	3	1	229.538	229.538	NA	3	0	rot
GH	MW	CTR	GH_MW_CTR_2	MW_CTR	V17_3	3	NA	NA	NA	NA	3	0	weiß
GH	MW	CU	GH_MW_CU_8	MW_CU	V17_3	2	NA	NA	NA	NA	3	0	weiß
GH	MW	FR	GH_MW_FR_7	MW_FR	V17_3	1	NA	NA	NA	NA	3	0	weiß
GH	DS	CTR	GH_DS_CTR_8	DS_CTR	V18_1	3	9	56.661	6.296	5.393	1	0	rot
GH	DS	FR	GH_DS_FR_13	DS_FR	V18_1	1	21	190.732	9.082	7.469	1	0	rot
GH	DS	CU	GH_DS_CU_19	DS_CU	V18_1	2	4	261.633	65.408	99.527	1	0	rot
GH	DS	CTR	GH_DS_CTR_8	DS_CTR	V18_2	1	NA	NA	NA	NA	1	0	weiß
GH	DS	CU	GH_DS_CU_19	DS_CU	V18_2	3	NA	NA	NA	NA	1	0	weiß
GH	DS	FR	GH_DS_FR_13	DS_FR	V18_2	2	NA	NA	NA	NA	1	0	weiß
GH	DS	FR	GH_DS_FR_13	DS_FR	V18_3	2	9	91.048	10.116	6.558	1	0	rot
GH	DS	CTR	GH_DS_CTR_8	DS_CTR	V18_3	3	5	75.2	15.04	10.743	1	0	rot
GH	DS	CU	GH_DS_CU_19	DS_CU	V18_3	1	8	168.776	21.097	16.504	1	0	rot
GH	MW	CTR	GH_MW_CTR_5	MW_CTR	V19_1	2	13	162.4	12.492	10.081	1	0	weiß
GH	MW	CU	GH_MW_CU_3	MW_CU	V19_1	1	5	70.162	14.032	18.114	3	0	weiß
GH	MW	FR	GH_MW_FR_2	MW_FR	V19_1	3	6	117.603	19.601	22.601	2	0	weiß
GH	MW	FR	GH_MW_FR_2	MW_FR	V19_2	1	3	16.374	5.458	3.464	2	0	rot
GH	MW	CTR	GH_MW_CTR_5	MW_CTR	V19_2	2	1	10.061	10.061	NA	1	0	rot
GH	MW	CU	GH_MW_CU_3	MW_CU	V19_2	3	0	0	NA	NA	3	0	rot
GH	MW	CTR	GH_MW_CTR_5	MW_CTR	V19_3	3	2	29.059	14.529	6.022	1	0	weiß
GH	MW	CU	GH_MW_CU_3	MW_CU	V19_3	2	1	20.515	20.515	NA	3	0	weiß
GH	MW	FR	GH_MW_FR_2	MW_FR	V19_3	1	1	7.016	7.016	NA	2	0	weiß
GH	MW	CTR	GH_MW_CTR_8	MW_CTR	V20_1	2	NA	NA	NA	NA	3	0	rot
GH	MW	CU	GH_MW_CU_6	MW_CU	V20_1	1	NA	NA	NA	NA	2	0	rot
GH	MW	FR	GH_MW_FR_10	MW_FR	V20_1	3	NA	NA	NA	NA	4	0	rot
GH	MW	CTR	GH_MW_CTR_8	MW_CTR	V20_2	1	NA	NA	NA	NA	3	0	weiß
GH	MW	CU	GH_MW_CU_6	MW_CU	V20_2	3	NA	NA	NA	NA	2	0	weiß
GH	MW	FR	GH_MW_FR_10	MW_FR	V20_2	2	NA	NA	NA	NA	4	0	weiß
GH	MW	CU	GH_MW_CU_6	MW_CU	V20_3	2	8	32.79	4.099	2.383	2	0	rot
GH	MW	FR	GH_MW_FR_10	MW_FR	V20_3	1	20	159.034	7.952	8.603	4	0	rot
GH	MW	CTR	GH_MW_CTR_8	MW_CTR	V20_3	3	23	176.757	7.685	11.422	3	0	rot
GH	MW	CTR	GH_MW_CTR_7	MW_CTR	V22_1	3	NA	NA	NA	NA	1	0	rot
GH	MW	CU	GH_MW_CU_10	MW_CU	V22_1	2	NA	NA	NA	NA	2	0	rot
GH	MW	FR	GH_MW_FR_4	MW_FR	V22_1	1	NA	NA	NA	NA	3	0	rot
GH	MW	CU	GH_MW_CU_10	MW_CU	V22_2	3	5	29.825	5.965	2.361	2	0	weiß
GH	MW	CTR	GH_MW_CTR_7	MW_CTR	V22_2	1	4	44.582	11.145	10.002	1	0	weiß
GH	MW	FR	GH_MW_FR_4	MW_FR	V22_2	2	16	211.393	13.212	13.662	3	0	weiß
GH	MW	CTR	GH_MW_CTR_7	MW_CTR	V22_3	2	NA	NA	NA	NA	1	0	rot
GH	MW	CU	GH_MW_CU_10	MW_CU	V22_3	1	NA	NA	NA	NA	2	0	rot
GH	MW	FR	GH_MW_FR_4	MW_FR	V22_3	3	NA	NA	NA	NA	3	0	rot
GH	MW	CTR	GH_MW_CTR_1	MW_CTR	V23_1	3	NA	NA	NA	NA	2	0	weiß
GH	MW	CU	GH_MW_CU_ERS1	MW_CU	V23_1	1	NA	NA	NA	NA	2	0	weiß
GH	MW	FR	GH_MW_FR_ERS1	MW_FR	V23_1	2	NA	NA	NA	NA	3	0	weiß
GH	MW	CTR	GH_MW_CTR_1	MW_CTR	V23_2	3	NA	NA	NA	NA	2	0	rot
GH	MW	CU	GH_MW_CU_ERS1	MW_CU	V23_2	2	NA	NA	NA	NA	2	0	rot
GH	MW	FR	GH_MW_FR_ERS1	MW_FR	V23_2	1	NA	NA	NA	NA	3	0	rot
GH	MW	CTR	GH_MW_CTR_1	MW_CTR	V23_3	2	0	0	NA	NA	2	0	weiß
GH	MW	CU	GH_MW_CU_ERS1	MW_CU	V23_3	3	1	365.631	365.631	NA	2	0	weiß
GH	MW	FR	GH_MW_FR_ERS1	MW_FR	V23_3	1	1	0.756	0.756	NA	3	0	weiß
GH	DS	CTR	GH_DS_CTR_16	DS_CTR	V24_1	2	NA	NA	NA	NA	1	0	rot
GH	DS	CU	GH_DS_CU_17	DS_CU	V24_1	1	NA	NA	NA	NA	1	0	rot
GH	DS	FR	GH_DS_FR_16	DS_FR	V24_1	3	NA	NA	NA	NA	1	0	rot
GH	DS	CTR	GH_DS_CTR_16	DS_CTR	V24_2	1	NA	NA	NA	NA	1	0	weiß
GH	DS	CU	GH_DS_CU_17	DS_CU	V24_2	2	NA	NA	NA	NA	1	0	weiß
GH	DS	FR	GH_DS_FR_16	DS_FR	V24_2	3	NA	NA	NA	NA	1	0	weiß
GH	DS	CTR	GH_DS_CTR_16	DS_CTR	V24_3	1	2	308.175	154.087	48.206	1	0	rot
GH	DS	FR	GH_DS_FR_16	DS_FR	V24_3	2	3	164.388	54.796	56.815	1	0	rot
GH	DS	CU	GH_DS_CU_17	DS_CU	V24_3	3	0	0	0	NA	1	0	rot
GH	MW	CTR	GH_MW_CTR_6	MW_CTR	V25_1	2	NA	NA	NA	NA	1	0	weiß
GH	MW	CU	GH_MW_CU_1	MW_CU	V25_1	3	NA	NA	NA	NA	1	0	weiß
GH	MW	FR	GH_MW_FR_1	MW_FR	V25_1	1	NA	NA	NA	NA	3	0	weiß
GH	MW	CTR	GH_MW_CTR_6	MW_CTR	V25_2	3	NA	NA	NA	NA	1	0	rot
GH	MW	CU	GH_MW_CU_1	MW_CU	V25_2	2	NA	NA	NA	NA	1	0	rot
GH	MW	FR	GH_MW_FR_1	MW_FR	V25_2	1	NA	NA	NA	NA	3	0	rot
GH	MW	CTR	GH_MW_CTR_6	MW_CTR	V25_3	2	NA	NA	NA	NA	1	0	weiß
GH	MW	CU	GH_MW_CU_1	MW_CU	V25_3	1	NA	NA	NA	NA	1	0	weiß
GH	MW	FR	GH_MW_FR_1	MW_FR	V25_3	3	NA	NA	NA	NA	3	0	weiß
GH	MW	CTR	GH_MW_CTR_3	MW_CTR	V26_1	1	NA	NA	NA	NA	3	0	rot
GH	MW	CU	GH_MW_CU_2	MW_CU	V26_1	3	NA	NA	NA	NA	1	0	rot
GH	MW	FR	GH_MW_FR_6	MW_FR	V26_1	2	NA	NA	NA	NA	2	0	rot
GH	MW	CTR	GH_MW_CTR_3	MW_CTR	V26_2	3	NA	NA	NA	NA	3	0	rot
GH	MW	CU	GH_MW_CU_2	MW_CU	V26_2	2	NA	NA	NA	NA	1	0	rot
GH	MW	FR	GH_MW_FR_6	MW_FR	V26_2	1	NA	NA	NA	NA	2	0	rot
GH	MW	CTR	GH_MW_CTR_3	MW_CTR	V26_3	3	NA	NA	NA	NA	3	0	rot
GH	MW	CU	GH_MW_CU_2	MW_CU	V26_3	1	NA	NA	NA	NA	1	0	rot
GH	MW	FR	GH_MW_FR_6	MW_FR	V26_3	2	NA	NA	NA	NA	2	0	rot
GH	MW	CTR	GH_MW_CTR_4	MW_CTR	V27_1	1	NA	NA	NA	NA	1	0	weiß
GH	MW	CU	GH_MW_CU_4	MW_CU	V27_1	3	NA	NA	NA	NA	2	0	weiß
GH	MW	FR	GH_MW_FR_8	MW_FR	V27_1	2	NA	NA	NA	NA	1	0	weiß
GH	MW	CTR	GH_MW_CTR_4	MW_CTR	V27_2	2	NA	NA	NA	NA	1	0	rot
GH	MW	CU	GH_MW_CU_4	MW_CU	V27_2	1	NA	NA	NA	NA	2	0	rot
GH	MW	FR	GH_MW_FR_8	MW_FR	V27_2	3	NA	NA	NA	NA	1	0	rot
GH	DS	CTR	GH_DS_CTR_11	DS_CTR	V29_1	2	2	5.767	2.883	0.247	1	0	gruen
GH	DS	CU	GH_DS_CU_11	DS_CU	V29_1	3	2	37.983	18.992	20.832	1	1	gruen
GH	DS	FR	GH_DS_FR_11	DS_FR	V29_1	1	10	161.978	16.198	24.943	3	0	gruen
GH	DS	NA	NA	NA	V29_2	NA	NA	NA	NA	NA	NA	NA	gruen
GH	DS	NA	NA	NA	V29_3	NA	NA	NA	NA	NA	NA	NA	rot
GH	MW	CTR	GH_MW_CTR_17	MW_CTR	V30_1	1	NA	NA	NA	NA	2	0	gruen
GH	MW	CU	GH_MW_CU_16	MW_CU	V30_1	2	NA	NA	NA	NA	2	0	gruen
GH	MW	FR	GH_MW_FR_19	MW_FR	V30_1	3	NA	NA	NA	NA	1	0	gruen
GH	MW	CTR	GH_MW_CTR_17	MW_CTR	V30_2	3	NA	NA	NA	NA	2	0	weiß
GH	MW	CU	GH_MW_CU_16	MW_CU	V30_2	2	NA	NA	NA	NA	2	0	weiß
GH	MW	FR	GH_MW_FR_19	MW_FR	V30_2	1	NA	NA	NA	NA	1	0	weiß
GH	MW	CTR	GH_MW_CTR_17	MW_CTR	V30_3	2	NA	NA	NA	NA	2	0	rot
GH	MW	CU	GH_MW_CU_16	MW_CU	V30_3	1	NA	NA	NA	NA	2	0	rot
GH	MW	FR	GH_MW_FR_19	MW_FR	V30_3	3	NA	NA	NA	NA	1	0	rot
GH	MW	CTR	GH_MW_CTR_15	MW_CTR	V31_1	2	NA	NA	NA	NA	4	0	gruen
GH	MW	CU	GH_MW_CU_11	MW_CU	V31_1	3	NA	NA	NA	NA	4	0	gruen
GH	MW	FR	GH_MW_FR_17	MW_FR	V31_1	1	NA	NA	NA	NA	4	0	gruen
GH	MW	CTR	GH_MW_CTR_15	MW_CTR	V31_2	1	7	24.942	3.563	1.51	4	0	weiß
GH	MW	FR	GH_MW_FR_17	MW_FR	V31_2	2	3	12.572	4.191	1.679	4	0	weiß
GH	MW	CU	GH_MW_CU_11	MW_CU	V31_2	3	2	7.575	3.788	3.242	4	0	weiß
GH	MW	CTR	GH_MW_CTR_15	MW_CTR	V31_3	3	NA	NA	NA	NA	4	0	rot
GH	MW	CU	GH_MW_CU_11	MW_CU	V31_3	1	NA	NA	NA	NA	4	0	rot
GH	MW	FR	GH_MW_FR_17	MW_FR	V31_3	2	NA	NA	NA	NA	4	0	rot
GH	MW	CU	GH_MW_CU_20	MW_CU	V32_1	2	6	23.598	3.933	2.811	3	0	gruen
GH	MW	FR	GH_MW_FR_15	MW_FR	V32_1	3	9	51.389	5.71	3.269	3	0	gruen
GH	MW	CTR	GH_MW_CTR_12	MW_CTR	V32_1	1	7	50.575	7.225	7.57	2	0	gruen
GH	MW	CTR	GH_MW_CTR_12	MW_CTR	V32_2	3	NA	NA	NA	NA	2	0	rot
GH	MW	CU	GH_MW_CU_20	MW_CU	V32_2	2	NA	NA	NA	NA	3	0	rot
GH	MW	FR	GH_MW_FR_15	MW_FR	V32_2	1	NA	NA	NA	NA	3	0	rot
GH	MW	FR	GH_MW_FR_15	MW_FR	V32_3	2	11	93.129	8.466	6.733	3	0	gruen
GH	MW	CU	GH_MW_CU_20	MW_CU	V32_3	3	6	85.852	14.309	12.128	3	0	gruen
GH	MW	CTR	GH_MW_CTR_12	MW_CTR	V32_3	1	11	155.263	14.115	23.924	2	0	gruen
GH	MW	CU	GH_MW_CU_19	MW_CU	V33_1	3	7	7.822	1.117	0.55	1	0	weiß
GH	MW	FR	GH_MW_FR_ERS2	MW_FR	V33_1	1	10	40.393	4.039	2.643	1	0	weiß
GH	MW	CTR	GH_MW_CTR_20	MW_CTR	V33_1	2	24	263.795	10.991	14.886	2	0	weiß
GH	MW	CTR	GH_MW_CTR_20	MW_CTR	V33_2	3	NA	NA	NA	NA	2	0	rot
GH	MW	CU	GH_MW_CU_19	MW_CU	V33_2	1	NA	NA	NA	NA	1	0	rot
GH	MW	FR	GH_MW_FR_ERS2	MW_FR	V33_2	2	NA	NA	NA	NA	1	0	rot
GH	MW	CU	GH_MW_CU_19	MW_CU	V33_3	1	4	19.418	4.854	1.705	1	0	gruen
GH	MW	FR	GH_MW_FR_ERS2	MW_FR	V33_3	3	3	18.692	6.231	1.847	1	0	gruen
GH	MW	CTR	GH_MW_CTR_20	MW_CTR	V33_3	2	13	123.306	9.485	9.635	2	0	gruen
GH	MW	CTR	GH_MW_CTR_19	MW_CTR	V34_1	3	5	56.081	11.216	7.608	3	0	weiß
GH	MW	CU	GH_MW_CU_15	MW_CU	V34_1	2	14	137.859	9.847	7.758	3	0	weiß
GH	MW	FR	GH_MW_FR_13	MW_FR	V34_1	1	4	48.067	12.017	14.269	3	0	weiß
GH	MW	CTR	GH_MW_CTR_19	MW_CTR	V34_2	1	NA	NA	NA	NA	3	0	rot
GH	MW	CU	GH_MW_CU_15	MW_CU	V34_2	2	NA	NA	NA	NA	3	0	rot
GH	MW	FR	GH_MW_FR_13	MW_FR	V34_2	3	NA	NA	NA	NA	3	0	rot
GH	MW	CTR	GH_MW_CTR_19	MW_CTR	V34_3	2	NA	NA	NA	NA	3	0	gruen
GH	MW	CU	GH_MW_CU_15	MW_CU	V34_3	3	NA	NA	NA	NA	3	0	gruen
GH	MW	FR	GH_MW_FR_13	MW_FR	V34_3	1	NA	NA	NA	NA	3	0	gruen
GH	MW	CU	GH_MW_CU_13	MW_CU	V35_1	3	3	20.293	6.764	5.665	2	0	weiß
GH	MW	CTR	GH_MW_CTR_16	MW_CTR	V35_1	1	0	0	0	NA	3	0	weiß
GH	MW	FR	GH_MW_FR_11	MW_FR	V35_1	2	0	0	0	NA	3	0	weiß
GH	MW	CTR	GH_MW_CTR_16	MW_CTR	V35_2	2	NA	NA	NA	NA	3	0	rot
GH	MW	CU	GH_MW_CU_13	MW_CU	V35_2	1	NA	NA	NA	NA	2	0	rot
GH	MW	FR	GH_MW_FR_11	MW_FR	V35_2	3	NA	NA	NA	NA	3	0	rot
GH	MW	CTR	GH_MW_CTR_16	MW_CTR	V35_3	3	NA	NA	NA	NA	3	0	gruen
GH	MW	CU	GH_MW_CU_13	MW_CU	V35_3	1	NA	NA	NA	NA	2	0	gruen
GH	MW	FR	GH_MW_FR_11	MW_FR	V35_3	2	NA	NA	NA	NA	3	0	gruen
GH	MW	CTR	GH_MW_CTR_11	MW_CTR	V36_1	1	NA	NA	NA	NA	3	0	weiß
GH	MW	CU	GH_MW_CU_17	MW_CU	V36_1	2	NA	NA	NA	NA	3	0	weiß
GH	MW	FR	GH_MW_FR_18	MW_FR	V36_1	3	NA	NA	NA	NA	2	0	weiß
GH	MW	CTR	GH_MW_CTR_11	MW_CTR	V36_2	2	NA	NA	NA	NA	3	0	rot
GH	MW	CU	GH_MW_CU_17	MW_CU	V36_2	3	NA	NA	NA	NA	3	0	rot
GH	MW	FR	GH_MW_FR_18	MW_FR	V36_2	1	NA	NA	NA	NA	2	0	rot
GH	MW	CTR	GH_MW_CTR_11	MW_CTR	V36_3	2	NA	NA	NA	NA	3	0	gruen
GH	MW	CU	GH_MW_CU_17	MW_CU	V36_3	1	NA	NA	NA	NA	3	0	gruen
GH	MW	FR	GH_MW_FR_18	MW_FR	V36_3	3	NA	NA	NA	NA	2	0	gruen
GH	MW	CTR	GH_MW_CTR_18	MW_CTR	V37_1	3	11	40.162	3.651	2.912	2	0	weiß
GH	MW	CU	GH_MW_CU_18	MW_CU	V37_1	2	18	201.017	11.168	10.028	4	0	weiß
GH	MW	FR	GH_MW_FR_14	MW_FR	V37_1	1	12	145.002	12.084	14.476	3	0	weiß
GH	MW	CTR	GH_MW_CTR_18	MW_CTR	V37_2	1	NA	NA	NA	NA	2	0	rot
GH	MW	CU	GH_MW_CU_18	MW_CU	V37_2	3	NA	NA	NA	NA	4	0	rot
GH	MW	FR	GH_MW_FR_14	MW_FR	V37_2	2	NA	NA	NA	NA	3	0	rot
GH	MW	CTR	GH_MW_CTR_18	MW_CTR	V37_3	3	NA	NA	NA	NA	2	0	gruen
GH	MW	CU	GH_MW_CU_18	MW_CU	V37_3	1	NA	NA	NA	NA	4	0	gruen
GH	MW	FR	GH_MW_FR_14	MW_FR	V37_3	2	NA	NA	NA	NA	3	0	gruen
GH	MW	CTR	GH_MW_CTR_14	MW_CTR	V38_1	2	NA	NA	NA	NA	4	0	weiß
GH	MW	CU	GH_MW_CU_14	MW_CU	V38_1	1	NA	NA	NA	NA	3	0	weiß
GH	MW	FR	GH_MW_FR_12	MW_FR	V38_1	3	NA	NA	NA	NA	4	0	weiß
GH	MW	CTR	GH_MW_CTR_14	MW_CTR	V38_2	2	NA	NA	NA	NA	4	0	rot
GH	MW	CU	GH_MW_CU_14	MW_CU	V38_2	3	NA	NA	NA	NA	3	0	rot
GH	MW	FR	GH_MW_FR_12	MW_FR	V38_2	1	NA	NA	NA	NA	4	0	rot
GH	MW	CTR	GH_MW_CTR_14	MW_CTR	V38_3	1	2	5.514	2.757	1.72	4	0	gruen
GH	MW	CU	GH_MW_CU_14	MW_CU	V38_3	2	2	16.08	8.04	3.193	3	0	gruen
GH	MW	FR	GH_MW_FR_12	MW_FR	V38_3	3	7	47.208	6.744	6.842	4	0	gruen
