# Supplementary material for: Fungicides and strawberry pollination–Effects on floral scent, pollen attributes and bumblebee behavior
Source: PLoS One. 2023 Jul 27;18(7):e0289283. doi: 10.1371/journal.pone.0289283 (PMC10374001; doi:10.1371/journal.pone.0289283)
Supplement: S1 Text — (R) [file pone.0289283.s010.R]

#####################################################################################
########              ** R SCRIPT ASSOCIATED WITH THE PUBLICATION  **
########            "Fungicides and strawberry pollination - effects on
########          floral scent, pollen attributes and bumblebee behaviour"                 
########
########       Ann-Cathrin Voss, Madeleine Hauertmann, Michelle-Celine Laufer, 
########            Alexander Lach, Robert R. Junker, Elisabeth J. Eilers 
#####################################################################################

library ("lme4")
library ("vegan")
library ("tidyverse")
library ("rtk")
library ("metagenomeSeq") 
library ("biomformat") 
library ("car")
library ("MASS")

# to create the respective CSV file (as suggested in the code below),
# use the naming of the data sheets in Excel.

# CONTENTS #
## All calculations for total greenhouse volatiles (greenhouse, 2020)
## All calculations for flower diameter of volatile sampled flowers (greenhouse, 2020)
## All calculations for the nectar yeasts (field, 2021)
## Calculation for pollen dry weight and protein (greenhouse, 2020)
## Calculation for total pollen count, viable pollen and live-to-dead-ratio (field, 2020)
## All calculations for bumblebee trials (greenhouse, 2020)
## Supplement
##### All calculations for total field volatiles (field, 2020)
##### Calculations of individual greenhouse volatiles (greenhouse, 2020)
##### Calculations of individual field volatiles (field, 2020)


###### All calculations for total greenhouse volatiles (greenhouse, 2020) ######
# Total volatile content in the greenhouse #

data_both <- read.csv ("volatiles_greenhouse_field.csv")
data_GH <- data.frame (data_both [1:22,])
(data_GH <- data_GH %>% mutate(treatment = as.factor(treatment)))

M1 <- glm ((data_GH$total.voc + 0.0000001) ~  treatment, data= data_GH,
           family = Gamma (link = "inverse"))
summary (M1)
Anova (M1, type=3, test="LR")
# treatment not significant
plot (M1)
hist (residuals (M1))              

# Non-metric multidimensional scaling of greenhouse volatiles #
data_GH_nao <- na.omit (data_GH) 
voc.all_GH <- data.frame (data_GH_nao [,5:17])
treatment.groups_GH <- data.frame (data_GH_nao [,1:4])
treatment_GH <- as.factor (treatment.groups_GH$treatment)

#ADONIS
adonis (voc.all_GH ~ treatment_GH, method="kulczynski", permutations=1000)

#NMDS
set.seed(100) 		
voc.all_GH.NMDS <-  metaMDS(voc.all_GH, try=1000, trymax=10000, maxit=10000, distance="kulczynski", 
                          wascores=T, center=T, expand=T, old.wa=T, k=2, autotransform=F); voc.all_GH.NMDS

plot(voc.all_GH.NMDS, type="p")		
plot(voc.all_GH.NMDS, type="t")	

stressplot(voc.all_GH.NMDS, main=c("Stressplot: greenhouse volatiles", "dissimilarity: Kulczynski index"))
legend("bottomright", bty="n", c("random starts until stable solution reached: 20 ", "stress 0.08337443", "Procrustes: rmse 1.542185e-05  max resid 5.692846e-05"), cex=0.8)


## All calculations for flower diameter of volatile sampled flowers (greenhouse, 2020)
# Floral diameter #
data_fl <- read.csv ("flower_diameter.csv")

M2 <- glm (data_fl$total_flower_mm ~  data_fl$treatment, family = Gamma (link = "inverse"))
summary (M2)
Anova (M2, type=3, test="LR") 
# treatment not significant
plot (M2)
hist (residuals (M2))              

# floral diameter and receptacle diameter in the greenhouse #
hist(data_fl$receptacle_mm)
M3 <- glm (data_fl$receptacle_mm ~  data_fl$treatment, family = gaussian (link = "identity"))
summary (M3)
Anova (M3, type=3, test="LR") 
# treatment not significant
plot (M3)
hist (residuals (M3))              


###### All calculations for nectar yeasts (field, 2021) ######
# Nectar yeast alpha diversity #

FASVMeta <- read.csv("nectar_yeast_diversity.csv")

FMETA2 <- FASVMeta [,1:20] 
dim (FMETA2)
FASV2 <- FASVMeta [,21:ncol(FASVMeta)] 
dim (FASV2)
head (FASV2 [,1:10])
fun_ready <- FASV2

## inspect for read numbers 
rowSums (fun_ready)
sort (rowSums (fun_ready))

## remove samples with less than 100 reads
FMETA2.r <- FMETA2 [rowSums (fun_ready) >= 100, ]
dim(FMETA2.r)
FASV2.r <- FASV2 [rowSums (fun_ready) >= 100, ]
dim (FASV2.r)
fun_ready <- FASV2.r

## rarefaction 
min_sample <- min (rowSums (fun_ready)) 
set.seed (220120)
alpha_val <- rtk (fun_ready, repeats = 999, depth = min_sample, verbose = TRUE, margin = 1) 
richness <- c()
for (i in 1:nrow (fun_ready)) richness [i] <- mean (alpha_val$divvs[[i]]$richness) 
diversity <- c() 
for (i in 1:nrow(fun_ready)) diversity [i] <- mean (alpha_val$divvs[[i]]$shannon) 

fun_div <- data.frame (samples = rownames (fun_ready), richness = richness, sha_div = diversity)

fun_div <- cbind (FMETA2.r, fun_div)
head (fun_div)
str (fun_div)
fun_div <- fun_div %>% mutate (treatment = as.factor (treatment))


# Nectar yeast beta diversity #

#Filter data: remove ASV that occur in less than 5% of the samples
FASV2.r.pa <- FASV2.r
FASV2.r.pa [FASV2.r.pa >= 1] <- 1
cS <- as.numeric (colSums (FASV2.r.pa))
dim (FASV2.r.pa)

nrow (FASV2.r)*0.05

FASV2.rr <- FASV2.r [,cS >= 2] 
dim (FASV2.r)
dim (FASV2.rr)

# Cumulative Sum Scaling (CSS)
# normalisation to remove biases in count data; remove samples with one or zero ASVs
FASV2.rr.pa <- FASV2.rr
FASV2.rr.pa [FASV2.rr.pa >= 1] <- 1
hist (rowSums (FASV2.rr.pa))
min (rowSums (FASV2.rr.pa))

FASV2.rr <- FASV2.rr [rowSums (FASV2.rr.pa) >= 2,]
FMETA2.r <- FMETA2.r [rowSums (FASV2.rr.pa) >= 2,]

table_metagenomeseq = newMRexperiment(t(FASV2.rr))
pthq = cumNormStatFast(table_metagenomeseq)
table_metagenomeseq_norm = cumNorm(table_metagenomeseq, p = pthq)
table_metagenomeseq_norm_biom <- MRexperiment2biom(table_metagenomeseq_norm, norm=TRUE, log=TRUE)
fun_css <- as.matrix(biom_data(table_metagenomeseq_norm_biom))
fun_css <- as.data.frame(t(fun_css))

FASV2.css <- fun_css 
fun_com <- cbind (FMETA2.r, FASV2.css)


###### Calculation for pollen dry weight and protein (greenhouse, 2020) ######
# Pollen dry weight #

data_pollen <- read.csv ("pollen_dw_protein.csv")
treatment_pollen <- as.factor (data_pollen$treatment)

M4 <- glm ((data_pollen$dw_mg + 0.0000001) ~  treatment_pollen, Gamma (link = "inverse")) 
summary (M4)
Anova (M4, type=3, test="LR") 
# treatment not significant
plot (M4)
hist (residuals (M4))              


# Pollen protein #

M5 <- glm ((data_pollen$protein_content + 0.0000001) ~  treatment_pollen, Gamma (link = "inverse")) 
summary (M5)
Anova (M5, type=3, test="LR") 
# treatment not significant
plot (M5)
hist (residuals (M5))  

# Coefficient of variation
ctrcu <- c(201.35, 180.77)
ctrfr <- c(201.35,  156.02)
cufr <- c(180.77, 156.02)
res1 <- chisq.test (ctrcu, p = c(1/2, 1/2)) ; res1
res2 <- chisq.test (ctrfr, p = c(1/2, 1/2)) ; res2
res3 <- chisq.test (cufr, p = c(1/2, 1/2)) ; res3
round (p.adjust (c(res1$p.value, res2$p.value, res3$p.value), method="BH"),3)


###### Calculation for total pollen count, viable pollen and live-to-dead-ratio (field, 2020) ######
# Number of viable pollen #

data_pollen2 <- read.csv ("pollen_alive_ratio.csv")
treatment_pollen2 <- as.factor (data_pollen2$treatment)

M6 <- glm (data_pollen2$pollen_alive ~  treatment_pollen2, family = Gamma (link = "inverse") ) 
summary (M6)
Anova (M6, type=3, test="LR") 
plot (M6)
hist (residuals (M6)) 

summary (glht (M6,linfct = mcp("treatment_pollen2"="Tukey")))


# Number of total pollen #

M7 <- glm (data_pollen2$total_pollen ~  treatment_pollen2, family = poisson (link = "log") ) 
summary (M7)
Anova (M7, type=3, test="LR") 
plot (M7)
hist (residuals (M7)) 

summary (glht (M7,linfct = mcp("treatment_pollen2"="Tukey")))


# Live-to-dead-ratio of pollen #

M8 <- glm (data_pollen2$live.to.dead.ratio ~  treatment_pollen2, family = Gamma (link = "log") ) 
summary (M8)
Anova (M8, type=3, test="LR") 
plot (M8)
hist (residuals (M8))

summary (glht (M8,linfct = mcp("treatment_pollen2"="Tukey")))


###### All calculations for bumblebee trials (greenhouse, 2020) ######
# Latency until the first visit #

data_1.visit <- read.csv ("bumblebee_1.visit.csv")
type_1.visit <- as.factor(data_1.visit$type)
treatment_1.visit <- as.factor(data_1.visit$treatment)
beecolony_1.visit <- as.factor(data_1.visit$beecolony)

M9 <- glmer(latency_1.visit ~ (treatment_1.visit + type_1.visit) * flower_open_1.visit
            + (1|pot_position_1.visit) + (1|beecolony_1.visit), family = Gamma (link = "log"), data = data_1.visit )
drop1(M9,test="Chisq")
# - random factor
M9a <- update(M9, . ~ . - (1|beecolony_1.visit))
drop1(M9a,test="Chisq")
# no interaction
M9b <- update(M9a, . ~ . - type_1.visit:flower_open_1.visit)
drop1(M9b,test="Chisq")
# typ not significant
M9c <- update(M9b, . ~ . -treatment_1.visit:flower_open_1.visit)
drop1(M9c,test="Chisq")
summary (M9c)
coef(summary(M9c))
Anova (M9c, type=3, test="Chisq") 
plot (M9c)
hist (residuals(M9c))


# Duration of the first visit #

M10 <- glmer(duration_1.visit ~ (treatment_1.visit + type_1.visit) + flower_open_1.visit 
            + (1|pot_position_1.visit) + (1|beecolony_1.visit), family = Gamma (link = "log"), data = data_1.visit,
            control = glmerControl(optimizer = "bobyqa" ,optCtrl = list(maxfun = 100000)))
drop1(M10,test="Chisq")
# - random factor
M10a <- update(M10, . ~ . - (1|beecolony_1.visit))
# no interaction
M10b <- update(M10a, . ~ . - flower_open_1.visit)
drop1(M10b,test="Chisq")
summary (M10b)
coef(summary(M10b))
Anova (M10b, type=3, test="Chisq") 
plot (M10b)
hist (residuals (M10a))


# Overall visit frequency #

data_overall <- read.csv ("bumblebee_overall.visits.csv")
data_overall_nao <- na.omit(data_overall)
type_overall <- as.factor(data_overall_nao$type)
treatment_overall <- as.factor(data_overall_nao$treatment)
beecolony_overall <- as.factor(data_overall_nao$beecolony_overall)

M11 <- glmer( overall.visits_freq ~ (treatment_overall + type_overall) * flower_open_overall + fruit_ripe_overall 
             + (1|pot_position_overall) + (1|beecolony_overall), family = poisson (link = "log"), 
             data = data_overall_nao, control = glmerControl(optCtrl = list(maxfun = 20000)), na.action = na.pass)
drop1(M11,test="Chisq")
# no treatment - flower interaction
M11a <- update(M11, . ~ . - treatment_overall:flower_open_overall)
drop1(M11a,test="Chisq")
# fruit_ripe not significant
M11b <- update(M11a, . ~ . - fruit_ripe_overall)
drop1(M11b,test="Chisq")
summary (M11b)
coef(summary(M11b))
Anova (M11b, type=3, test="Chisq") 
plot (M11b)
hist (residuals (M11b))

# Overall visit duration #

M12 <- glmer( overall.visits_duration ~ (type_overall + treatment_overall ) * flower_open_overall  
              + fruit_ripe_overall + (1|pot_position_overall)+ (1|beecolony_overall), 
              data = data_overall_nao, family = Gamma (link = "log"),
              control = glmerControl(optCtrl = list(maxfun = 20000)), na.action = na.pass)
drop1(M12,test="Chisq")
# - random factor
M12a <- update(M12, . ~ . - (1|beecolony_overall))
# no type - flower interaction
M12b <- update(M12a, . ~ . - type_overall:flower_open_overall)
drop1(M12b,test="Chisq")
# no treatment - flower interaction
M12c <- update(M12b, . ~ . - treatment_overall:flower_open_overall)
drop1(M12c,test="Chisq")                           
# fruit_ripe not significant
M12d <- update(M12c, . ~ . - fruit_ripe_overall)
drop1(M12d,test="Chisq") 
# treatment not significant
M12e <- update(M12d, . ~ . - treatment_overall)
drop1(M12e,test="Chisq")
# type not significant
M12f <- update(M12e, . ~ . - flower_open_overall)
drop1(M12f,test="Chisq")
summary (M12f)
coef(summary(M12f))
Anova (M12e, type=3, test="Chisq") 
plot (M12f)
hist (residuals (M12d))


############################################################
######################## Supplement ########################

###### All calculations for total field volatiles (field, 2020) ######

data_both <- read.csv ("volatiles_greenhouse_field.csv")
data_FIE <- data.frame (data_both[23:51,])
(data_FIE <- data_FIE %>% mutate(treatment = as.factor(treatment)))

M13 <- glm ((data_FIE$total.voc + 0.0000001) ~  treatment, data = data_FIE,
            family = Gamma (link = "inverse"))
summary (M13)
Anova (M13, type=3, test="LR") 
# Treatment not significant
plot (M13)
hist (residuals (M13))


# Non-metric multidimensional scaling of greenhouse volatiles #
data_FIE_nao <- na.omit (data_FIE) 
voc.all_FIE <- data.frame (data_FIE_nao[,5:17])
treatment.groups_FIE <- data.frame(data_FIE_nao[,1:4])
treatment_FIE <- as.factor (treatment.groups_FIE$treatment)

#ADONIS
adonis (voc.all_FIE ~ treatment_FIE, method="kulczynski", permutations=1000)

#NMDS
set.seed (100) 		
voc.all_FIE.NMDS <- metaMDS (voc.all_FIE, try=1000, trymax=10000, maxit=10000, distance="kulczynski", 
                         wascores=T, center=T, expand=T, old.wa=T, k=2, autotransform=F); voc.all_FIE.NMDS
plot (voc.all_FIE.NMDS, type="p")
plot (voc.all_FIE.NMDS, type="t")

stressplot(nmds_voc.NMDS, main=c("Stressplot: VOC Blueten", "dissimilarity: Kulczynski index"))
legend("bottomright", bty="n", c("random starts until stable solution reached: 20 ", "stress 0.08816126", "Procrustes: rmse 0.0107131  max resid 0.04187543"), cex=0.8)


##### Calculations of individual greenhouse volatiles (greenhouse, 2020)

data_both <- read.csv ("volatiles_greenhouse_field.csv")
data_GHvoc <- data.frame (data_both [1:22,])
(data_GHvoc <- data_GHvoc %>% mutate(treatment = as.factor(treatment)))


par(mfrow=c(2,3))

# (Z)-3-hexenol #
M14 <- glm((data_GHvoc$X.Z..3.hexenol + 0.0000001) ~  treatment, data = data_GHvoc, 
           family = gaussian (link = "log") ) 
summary (M14)
Anova (M14, type=3, test="LR") 
# Treatment not significant
plot (M14)
hist (residuals (M14))


# (E)-2-nonenal #
M15 <- glm((data_GHvoc$X.E..2.nonenal + 0.0000001) ~  treatment, data = data_GHvoc, 
          family = Gamma (link = "inverse")) 
summary (M15)
Anova (M15, type=3, test="LR") 
# Treatment not significant
plot (M15)
hist (residuals (M15))


# heptanal # 
M16 <- glm((data_GHvoc$heptanal + 0.0000001) ~  treatment, data = data_GHvoc, 
           family = Gamma (link = "inverse") ) 
summary (M16)
Anova (M16, type=3, test="LR") 
# Treatment not significant
plot (M16)
hist (residuals (M16))


# n-decane #
M17 <- glm((data_GHvoc$n.decane + 0.0000001) ~  treatment, data = data_GHvoc, 
          family = gaussian (link = "identity") ) 
summary (M17)
Anova (M17, type=3, test="LR") 
# Treatment not significant
plot (M17)
hist (residuals (M17))


# (Z)-3-hexenyl acetate #
M18 <- glm((data_GHvoc$X.Z..3.hexenyl.acetate + 0.0000001) ~  treatment, data = data_GHvoc, 
            family = Gamma (link = "inverse")) 
summary (M18)
Anova (M18, type=3, test="LR") 
# Treatment not significant
plot (M18)
hist (residuals (M18))


# butyl acetate #
M19 <- glm((data_GHvoc$butyl.acetate + 0.0000001) ~  treatment, data = data_GHvoc, 
          family = Gamma (link = "inverse")) 
summary (M19)
Anova (M19, type=3, test="LR") 
# Treatment not significant
plot (M19)
hist (residuals (M19))


# benzyl benzoate #
M20 <- glm((data_GHvoc$benzyl.benzoate + 0.0000001) ~  treatment, data = data_GHvoc, 
           family = Gamma (link = "inverse")) 
summary (M20)
Anova (M20, type=3, test="LR") 
plot (M20)
hist (residuals (M20))


# 2-butenoic acid, 3-methyl-, 2-phenylethyl ester #
M21 <- glm((data_GHvoc$X2.butenoic.acid..3.methyl...2.phenylethyl.ester + 0.0000001) ~  treatment, data = data_GHvoc, 
          family = gaussian (link = "identity") ) 
summary (M21)
Anova (M21, type=3, test="LR") 
plot (M21)
hist (residuals (M21))


# b-pinene #
M22 <- glm((data_GHvoc$b.pinene + 0.0000001) ~  treatment, data = data_GHvoc, 
           family = Gamma (link = "inverse")) 
summary (M22)
Anova (M22, type=3, test="LR") 
# Treatment not significant
plot (M22)
hist (residuals (M22))


# limonene #
M23 <- glm((data_GHvoc$limonene + 0.0000001) ~  treatment, data = data_GHvoc, 
           family = Gamma (link = "inverse") ) 
summary (M23)
Anova (M23, type=3, test="LR") 
# Treatment not significant
plot (M23)
hist (residuals (M23))


# g-terpinene #
M24 <- glm((data_GHvoc$g.terpinene + 0.0000001) ~  treatment, data = data_GHvoc, 
           family = Gamma (link = "inverse") ) 
summary (M24)
Anova (M24, type=3, test="LR") 
# Treatment not significant
plot (M24)
hist (residuals (M24))


# a-ionone #
M25 <- glm((data_GHvoc$a.ionone + 0.0000001) ~  treatment, data = data_GHvoc, 
          family = Gamma (link = "inverse")) 
summary (M25)
Anova (M25, type=3, test="LR") 
# Treatment not significant
plot (M25)
hist (residuals (M25))


# myrcene #
M26 <- glm((data_GHvoc$myrcene + 0.0000001) ~  treatment, data = data_GHvoc, 
           family = Gamma (link = "inverse") ) 
summary (M26)
Anova (M26, type=3, test="LR") 
# Treatment not significant
plot (M26)
hist (residuals (M26))


##### Calculations of individual field volatiles (field, 2020)

data_both <- read.csv ("volatiles_greenhouse_field.csv")
data_FIEvoc <- data.frame (data_both [23:51,])
(data_FIEvoc <- data_FIEvoc %>% mutate(treatment = as.factor(treatment)))


# (Z)-3-hexenol #
M27 <- glm((data_FIEvoc$X.Z..3.hexenol + 0.0000001) ~  treatment, data = data_FIEvoc, 
           family = gaussian (link = "log") ) 
summary (M27)
Anova (M27, type=3, test="LR") 
# Treatment not significant
plot (M27)
hist (residuals (M27))


# (E)-2-nonenal #
M28 <- glm((data_FIEvoc$X.E..2.nonenal + 0.0000001) ~  treatment, data = data_FIEvoc, 
          family = Gamma (link = "inverse")) 
summary (M28)
Anova (M28, type=3, test="LR") 
# Treatment not significant
plot (M28)
hist (residuals (M28))


# heptanal # 
M29 <- glm((data_FIEvoc$heptanal + 0.0000001) ~  treatment, data = data_FIEvoc, 
           family = Gamma (link = "inverse") ) 
summary (M29)
Anova (M29, type=3, test="LR") 
# Treatment not significant
plot (M29)
hist (residuals (M29))


# n-decane #
M30 <- glm((data_FIEvoc$n.decane + 0.0000001) ~  treatment, data = data_FIEvoc, 
          family = gaussian (link = "identity") ) 
summary (M30)
Anova (M30, type=3, test="LR") 
# Treatment not significant
plot (M30)
hist (residuals (M30))


# (Z)-3-hexenyl acetate #
M31 <- glm((data_FIEvoc$X.Z..3.hexenyl.acetate + 0.0000001) ~  treatment, data = data_FIEvoc, 
          family = Gamma (link = "inverse")) 
summary (M31)
Anova (M31, type=3, test="LR") 
# Treatment not significant
plot (M31)
hist (residuals (M31))


# butyl acetate #
M32 <- glm((data_FIEvoc$butyl.acetate + 0.0000001) ~  treatment, data = data_FIEvoc, 
          family = Gamma (link = "inverse")) 
summary (M32)
Anova (M32, type=3, test="LR") 
# Treatment not significant
plot (M32)
hist (residuals (M32))


# benzyl benzoate #
M33 <- glm((data_FIEvoc$benzyl.benzoate + 0.0000001) ~  treatment, data = data_FIEvoc, 
          family = Gamma (link = "inverse")) 
summary (M33)
Anova (M33, type=3, test="LR") 
# Treatment not significant
plot (M33)
hist (residuals (M33))


# 2-butenoic acid, 3-methyl-, 2-phenylethyl ester #
M34 <- # not possible
  

# b-pinene #
M35 <- glm((data_FIEvoc$b.pinene + 0.0000001) ~  treatment, data = data_FIEvoc, 
          family = Gamma (link = "inverse")) 
summary (M35)
Anova (M35, type=3, test="LR") 
# Treatment not significant
plot (M35)
hist (residuals (M35))


# limonene #
M36 <- glm((data_FIEvoc$limonene + 0.0000001) ~  treatment, data = data_FIEvoc, 
           family = Gamma (link = "inverse") ) 
summary (M36)
Anova (M36, type=3, test="LR") 
# Treatment not significant
plot (M36)
hist (residuals (M36))


# g-terpinene #
M37 <- glm((data_FIEvoc$g.terpinene + 0.0000001) ~  treatment, data = data_FIEvoc, 
           family = Gamma (link = "inverse") ) 
summary (M37)
Anova (M37, type=3, test="LR") 
# Treatment not significant
plot (M37)
hist (residuals (M37))


# a-ionone #
M38 <- # no content
  

# myrcene #
M39 <- glm((data_FIEvoc$myrcene + 0.0000001) ~  treatment, data = data_FIEvoc, 
           family = Gamma (link = "inverse") ) 
summary (M39)
Anova (M39, type=3, test="LR") 
# Treatment not significant
plot (M39)
hist (residuals (M39))
